# Supplementary material for: The Phanerozoic diversification of silica-cycling testate amoebae and its possible links to changes in terrestrial ecosystems
Source: PeerJ. 2015 Sep 8;3:e1234. doi: 10.7717/peerj.1234 (PMC4699787; doi:10.7717/peerj.1234)
Supplement: Supplemental Information 1 — Alignments, trees and command lines used in molecular clock reconstructions. [file peerj-03-1234-s001.zip]

Archive with 14 entries (11 files):
- supplement_data/
- supplement_data/arcel.phy
- __MACOSX/
- __MACOSX/supplement_data/
- __MACOSX/supplement_data/._arcel.phy
- supplement_data/arcel.tre
- __MACOSX/supplement_data/._arcel.tre
- supplement_data/arcel_cal.txt
- __MACOSX/supplement_data/._arcel_cal.txt
- supplement_data/arcel_root.txt
- __MACOSX/supplement_data/._arcel_root.txt
- supplement_data/commands_used.txt
- __MACOSX/supplement_data/._commands_used.txt
- __MACOSX/._supplement_data
