# Supplementary material for: The Phanerozoic diversification of silica-cycling testate amoebae and its possible links to changes in terrestrial ecosystems
Source: PeerJ. 2015 Sep 8;3:e1234. doi: 10.7717/peerj.1234 (PMC4699787; doi:10.7717/peerj.1234)
Supplement: Supplemental Information 1 — Alignments, trees and command lines used in molecular clock reconstructions. [file peerj-03-1234-s001.zip › supplement_data/arcel.phy]

110   914
Acanthamoeba_castellanii        aaagattaag ccatgcatgc tgcggatggc tcattaaatc agttagctaa ctgccctatc
Balamuthia_mandrillaris         aaagattaag ccatgcatgc tgcggatggc tcattaaatc agttagctaa ctgccctatc
Protostelium_okumukumu          aaaggttaag ccatgcacgc tgcggatggc tcattaaatc agttagctaa ctgccccatc
Protacanthamoeba_bohemica       aaagattaag ccatgcatgc tgcggatggc tcattaaatc agttagctaa ctgccctatc
Nematostelium_ovatum            aaagattaag ccatgcatgc tgcgaatggc tcattaaatc agcaagctaa ctgccctatc
Phalansterium_solitarium        aaagattaag ccatgcatgc tgcgaatggc tcaataaatc agttagctaa ctgccctatc
Sappinia_diploidea              aaagattaag ccatgcatgc tgcgaatggc tcattaaatc agcaagctaa ctgacccatc
Thecamoeba_quadrilineata        aaagattaag ccatgcatgc tgcacatggc tcattaaatc ggtgggctaa ccgactcatc
Platyamoeba_stenopodia          aaagattaag ccatgcatgc tgcgaatggc tcattaaatc agttagctaa ctgccctatc
Endostelium_zonatum             aaagattaag ccatgcaaac tgtagaaggc tcattaaatc agttagctaa ctgccctatc
Gocevia                         ---------- ---------- ---------- ---------- ---------- ----------
Cochliopodium_spiniferum        aaggattaag ccatgcaaac tgtgaacagc ttattataaa agttagataa cttatctatc
Mayorella_gemmifera             aaagattaag ccatgcaagc tgcgaatggc tcattaaatc agttagctaa ctgccctatc
Mayorella_sp_JJP_2003           gcg------- -catgcwwgc tgcggatggc tcattaaatc agttagctaa ctgccctatc
Rhizamoeba_saxonica             aaagattaag ccatgcatgc tgcgaacggc tcattaaatc agttagctaa ctgccctatc
Flabellula_NETC3                aaagattaag ccatgcatgc tgcgaacggc tcattaaatc agttagctaa ctgccctatc
Leptomyxa_reticulata            aaagattaag ccatgcatgc tgcggacggc tcattaaatc agttagctaa ctgccctatc
Rhizamoeba_neglecta             ---------- ---------- ---------- ---------- ---------- ----------
Heleopera_sphagni               aaggattaag ccatgcatgc tgcgaaaggc acattaaaac agttagctaa ctgacctatc
Pyxidicula_operculata           atacgactca ctaggaatgc t--------- ---------- ---------- ----------
Argynia_dentata                 ---------- ---------- ---------- ---------- ---------- ----------
Heleopera_rosea                 ---------- ---------- ---------- ---------- ---------- ----------
Trigonopyxis_arcula             ---------- ---------- ---------- ---------- ---------- ----------
Bullinularia_indica             ---------- ---------- ---------- ---------- ---------- ----------
Quadrulella                     tgagactaag ccatgcatgc tgcgaacggc tcattaaatc agttagctaa ctgacctatc
Porosia_bigibbosa               ---------- ---------- ---------- ---------- ---------- ----------
Hpap_DL                         taagtacaaa cattgtagat cattaaatca gttataaatg aattatggtt ctgacctatc
Ncar_DL                         ---------- ---------- ---------- ---------- ---------- ----------
Hyalosphenia_elegans            ---------- ---------- ---------- ---------- ---------- ----------
Nebela_tincta                   ---------- ---------- ---------- ---------- ---------- ----------
Apodera_vas                     ---------- ---------- ---------- ---------- ---------- ----------
Nebela_lageniformis             ---------- ---------- ---------- ---------- ---------- ----------
Spumochlamys_perforata_2504     aaagattaag ccatgcatgc cgcggaaagc tcattaaacc tgttagctaa cagacctatc
Arcella_hemisphaerica           ---------- ---------- ---------- ---------- ---------- ----------
Arcella_vulgaris_WP             ---------- --ctgcttg- -------ggg tcattggatc agtt------ ctgacctatc
Netzelia                        ---------- ---------- ---------- ---------- ---------- ----------
Centropyxis_laevigata           aaagattaag ccatgcacga ggagcaatcc ttatgaaaat aatcgataat tctaacttat
Cryptodifflugia                 tgagactaag ccatgcatgc tgcggacggc tcattaaatc agttagctaa ctgacctatc
Nolandella_50913                aaagactaag ccatgcatgc tgcgaacggc tcattatata agttagctaa cttccctatc
Nolandella_sp_ATCC_PRA_27       aaagattaag ccatgcatgc tgcgaacggc tcattatatc agttagctaa ctgccctatc
Nola_hibernica                  aaagattaag ccatgcatgc tgcgaacggc tcattatatc agttagctaa ctgccctatc
Hartmannella_abertawensis       aaagattaag ccatgcatgc tgcgaacggc tcattatatc agttagctaa ctgccctatc
Hartmannella_cantabrigiensis    aaagattaag ccatgcatgc tgcgaatggc tcattatatc agttagctaa ctgccctatc
Saccamoeba_lacustris            aaagattaag ccatgcatgc tgcgaatggc tcattatatc agctagctaa ctgccctatc
Glaeseria_mira                  aaagattaag ccatgcatgc tgcaaatggc tcattatatc agttagctaa ctgccctatc
Amoeba_proteus                  aaagattaag ccatgcatgc tgcggatggc tcattatatc agtacgctaa ctgccctatc
Saccamoeba_limax                aaagattaag ccatgcacgc tgcggatggc tcattaaatc agttagctaa ctgacctatt
Hverm_DL                        agagattaag ccatgcatgc tgcgaatggc tcattaaatc agttagctaa ctgccctatc
Echinamoeba_exundans            aaagactaag ccatgcatgc tgcgaatggc tcattaaatc agttagctaa ctgccctatc
Entamoeba_histolytica           aaagattaag ccatgcatgc tgcggacggc tcattataac agtaagataa ctgatctatc
Pelomyxa_palustris              aaagattaag ccatgcacgc tgctcatggc tccctaaatc agtctgctaa ctgctccatc
Mastigamoeba_simplex            caagattaag ccatgcatgc tgcggatggc tcattataac agttagctaa ctgacctatc
Endolimax_nana                  aaagattaag ccatgcatgc tgcggatggc tcattaaatc agtcagctaa ctgacctatc
Mastigella_commutans            aaagattaag ccatgcatgc tgcggacggc tccatagatc agtaagctaa ctgacctatc
Parvamoeba                      aaagattaag ccatgcaagc tgcagacggc tcattacaac agttggctaa ctgacctatc
Vannella_anglica                aaagattaag ccatgcaaac tgtgaacggc tcattaaatc agttagctaa ctgccctatc
Vannella_miroides               aaagactaag ccatgcatgc tgcgaatggc tcattacatc agttagctaa ctgccctatc
Vexillifera_minutissima         aaagactaag ccatgcatgc tgcgaatggc tcattaaatc agtaagctaa ctgccctatc
Pessonella_sp_PRA_29            aaagattaaa ccatgcaagc agcgaatatc tccttaaatc agcaagctaa ctgccctatc
Multicilia_marina               aaagattaag ccatgcatgc tgcgaatggc tcattaaatc agttagctaa ctgccctatc
Flamella_fluviatilis            aaagattaag ccatgcatgc tgcgaatggc tcattaaatc agttagctaa ctgccctatc
Arachnula_sp_ATCC_50593         aaagattaag ccatgcatgc tgcggatggc tcattaaatc agttagctaa ctgccctatc
Protosteliopsis_fimicola        aaagattaag ccatgcatgc tgcggacggc tcattaaatc agttagctaa ctgccctatc
Protosporangium_articulatum     aaagattaag ccatgcatgc tgcggaaggc tcattaaatc agttagctaa ctgacctatc
Arcyria_denudata                -aagattaag ccatgcatgc tgcgaacggc tccgtatatc tgttaagtaa cagacctatc
Trichia_persimilis              gaagcttaag ccatgcatgc tgcgaacggc tccgtatatc tgttggctaa cagacctatc
Pseudodidymium_cryptomastigoph  aaagactaag ccatgcatgc tgcgaacggc tccgcaaacc agttggctaa ctgacctatc
Physarum_polycephalum           aaagactaag ccatgcatgc tgcgaacggc tccgcatacc agttggctaa ctgacctatc
Echinostelium_arboreum          gaagattaag ccatgcatgc tgcgaacggc tccgcatatc agctggctaa ctgacctatc
Polysphondylium_violaceum       aaagattaag ccatgcatgc tgcagacggc tcattacaac agtgagctaa ctgccctatc
Acytostelium_ellipticum         aaagattaag ccatgcatgc tgcagacggc tcattacaac agtgagctaa ctgccctatc
Polysphondylium_pallidum        aaagattaag ccatgcatgc tgcagacggc tcattacaac agtgagctaa ctgccctatc
Dictyostelium_purpureum         aaagattaag ccatgcatgc tgcagacggc tcattacaac agtgagctaa ctgccctatc
Dictyostelium_discoideum        aaagattaag ccatgcatgc tgcagacggc tcattacaac agtgagctaa ctgccctatc
Clastostelium_recurvatum        aaagattaag ccatgcaagc tgcgaatggc tcattaaatc agttagctaa ctgccctatt
Protostelium_nocturnum          aaagattaag ccatgcatgc tgcgaatggc tcattaaatc agttagctaa ctgccctatt
Schizoplasmodiopsis_amoeboidea  aaagattaag ccatgcaagc tgcggaaggc tcattaaatc agttagctaa ctgccctatc
Tychosporium_acutostipes        aaagattaag ccatgcaagc tgcggaaggc tcattaaatc agctagctaa cttccctatc
Gephyramoeba_sp_ATCC50654       aaagattaag ccatgcatgc cgcgaacggc tcaataaatc agttagctaa cagccctatc
Cavostelium_apophysatum         aaagattaag ccatgcaaac tgtggacggc tcattaaacc agaccgtcaa ctaatctatc
Soliformovum_irregulare         aaagattaag ccatgcatgc cgcggacggc tcattatatc agtaagctaa ctgacccatc
Grellamoeba_robusta             aaagattaag ccatgcatgc tgcggaaggc tcattaaatc agtaagctaa ctgacctatc
Korotnevella_stella             aaagactaag ccatgcatgc tgcgaatggc tcattaaatc agttagctaa ctgccctatc
Paramoeba_eilhardi              aaagattaag ccatgcatgc tgcgaatggc tcattaaatc agttagctaa ctgccctatc
Dermamoeba_algensis             aaagattaag ccatgcatgc tgcgaatggc tcattaaatc agttagctaa ctgccctatc
Allomyces_macrogynus            aaagattaag ccatgcatgc tgcgaatggc tcattaaatc agttagctaa ctgccctatc
Spizellomyces_punctatus_isolat  aaagattaag ccatgcatgc tgcgaatggc tcattaaatc agttagctaa ctgccctatc
Phanerochaete_chrysosporium     aaagantaag ccatgcatgc tgcgaatggn tcattaaatc agttagctaa ctgccctatc
Ustilago_maydis                 aaagattaag ccatgcatgc tgcgaatggc tcattaaatc agttagctaa ctgccctatc
Schizosaccharomyces_pombe       aaagattaag ccatgcatgc tgcgaatggc tcattaaatc agttagctaa ctgccctatc
Candida_albicans                aaagattaag ccatgcatgc tgcgaatggc tcattaaatc agttagctaa ctgccctatc
Saccharomyces_cerevisiae        ---------g ccatgcatgc tgcgaatggc tcattaaatc agttagctaa ctgccctatc
Amoebidium_parasiticum          aaagattaag ccatgcatgc tgcgaatggc tcattaaatc agttagctaa ctgccctatc
Sphaeroforma_arctica            ---gattaag ccatgcatgc tgcgaatggc tcattaaatc agttagctaa ctgccctatc
Capsaspora_owczarzaki           aaagattaag ccatgcatgc tgcgaatggc tcattacatc agttagctaa ctgccctatc
Monosiga_brevicollis            aaagattaag ccatgcatgc tgcgaaaggc tcattaaatc agttagctaa ctgccctatc
Nematostella_vectensis          aaagattaag cc-tgcatgc tgcgaatggc tcattaaatc agttagctaa ctgccctatc
Strongylocentrotus_purpuratus   aaagattaag ccatgcatgc tgcggatggc tcattaaatc agtcagctaa ctgccctatc
Ciona_intestinalis              aaagattaag ccatgcaagc tgcgaatggc tcattaaatc agttagctaa ctgccctatc
Branchiostoma_floridae          aaagattaag ccatgcacgc tgcgaatggc tcattaaatc agttagctaa ctgccctatc
Aplysia_californica             aaagattaag ccatgcatgc cgcgaatggc tcattaaatc agtcggctaa ctgccctatc
Gallus_gallus                   ---------- ---------- ---------- ---------- -----gctaa ctgccctatc
Homo_sapiens                    aaagattaag ccatgcatgc tgcgaatggc tcattaaatc agttagctaa ctgccctatc
Caenorhabditis_elegans          -----ttgat tcatcaatgt tgcgtacggc tcattagagc agatagctaa ctgccctttc
Drosophila_melanogaster         aaagattaag ccatgcatgc cgcaaaaggc tcattatatc agttagctaa ctgccctatc
Capitella_sp                    aaagattaag ccatgcacgc tgcggatggc tcanaaga-- ggttagctaa ctgccctatc
Schistosoma_mansoni             agagattaag ccatgcatgc cgcgaatggc tcattaaatc agctagctaa ctgccctatc
Oscarella_carmela               ---------- ---tgcatgc tgcgaatggc tcattaaatc agttagctaa ctgccctatc
Mnemiopsis_leidyi               aaagattaag ccatgcatgc tgcgaatggc tcattaaatc agttagctaa ctgccctatc
Apis_mellifera                  aaagattaag ccatgcatgc cgcgaatggc tcattaaatc agttaaatgt ctgccttatc

                                acatggtcgt aacgggtaac ggagaattag ggttcgattc cggagaggga gcaaatggct
                                acatggtcgt aacgggtaac ggagaattag ggttcgattc cggagaggga gcaaatggct
                                acatggtcgt aacgggtaac ggggaattag ggttcgattc cggagaggga gcagatggct
                                acatggtcgc aacgggtaac ggggaattag ggttcgattc cggagaggga gcagatggct
                                acatggttgt aacgggtgac ggagaattag ggttcggttc cggagagggg gcagatggcc
                                acgtgcttgt aacgggtgac ggaaaattag ggttcggttc cggagagggc gcagatggcg
                                acatgttgac gacgggtaac ggagaattgg ggttcgattc cggagaggga gcaaacggct
                                acaaggcgtc gacgggtgac ggaggattgg ggtttgatcc cggagaggga gcagatggct
                                acatggtgat cacgggtgac ggagaattag ggttcgattc cggagaggga gcaaacggct
                                acttggttat cacgggtaac ggaaaattag ggtttgattc cggagaggga gcaaatggct
                                ---------- ---------- ---------- --t------- ---------- ----------
                                acatggtttt tacgggtaac agagaataag ggttttattc tggagagggg gcagatagcc
                                acatggtgat cacgggtgac ggggaattag ggttcgattc cggagaggga gcagacggct
                                acatggtttt tacgggtgac ggagaattag ggttcggttc cggagaggga gcagatggct
                                acatggtgat aacgggtaac ggggaattag ggttcgattc cggagagggg gcagatggcc
                                acatggtgat aacgggtaac ggggaattag ggttcgattc cggagagggg gcaaatggcc
                                acatggttat aacgggtaac ggggaattag ggttcgattc cggagagggg gcagatggcc
                                ---------- ---------- ---------- ---------- ---------- ----------
                                acatggtatt aacgggtacc ggaggattag ggtttgattc cggtgaggga gcaaatggct
                                ---cgagcgt gatggatatc tg-----cag aattcgcctt yggagagggg gcagacggct
                                ---------- ---------- ---------- ---------- ---------- ----------
                                ---------- ---------- ---------- ---------- ---------- ----------
                                ---------- ---------- ---------- ---------- ---------- ----------
                                ---------- ---------- ---------- -a-------- ---------- ----------
                                acatggttgt tacgggtaac ggggaattag ggttcg-ttc tatagaaggg gcagaaagct
                                ---------- ---------- ---------- ---------- ---------- ----------
                                acatggtttt tacgggtaac ggggaattag ggttcgattc cggagaggga gcaaatggct
                                ---------- ---------- ---------- ---------- ---------- ----------
                                ---------- ---------- ---------- ---------- ---------- ----------
                                ---------- ---------- ---------- ---------- ---------- ----------
                                ---------- ---------- ---------- ---------- ---------- ----------
                                ---------- ---------- ---------- ---------- ---------- ----------
                                atatggttgt gacgggt-ac ggggaataag ggttcgattc cggagaggga gcaaatagct
                                ---------- ---------- ---------- ---------- ---------- ---------t
                                acgcggtaac gacgggtaac ggggaatcag ggttcgattc cggagaggga gcaaacggct
                                ---------- ---------- ---------- ---------- ---------- ---------t
                                acaagccgac cacgagt-ac ggcgaatcag tgttcgattc cggagaggga gcagatggct
                                acatggtgac aacgggtgac ggggaattag ggttcgattc cggagaggga gcaaacggct
                                acatggtttt tacgggtaac ggggaattag ggttcgattc cggagaagga gcaaacggct
                                acatggtcgt aacgggtaac ggggaatcgg ggttctattc cggagaggga gcaaacggct
                                acatggtcgt aacgggtaac ggggaatcgg ggttctattc cggagaggga gcaaacggct
                                acatggtcgt aacgggtaac ggggaattag ggttctattc cggagaggga gcaaacggct
                                aggtggttgt aacgggt-ac ggggaattag ggttcgattc cggagaggcc gcaaacggcg
                                agatggtgat aacgggt-ac ggggaattag ggttcgattc cggagagtta gcaaatggct
                                agatggttgt aacgggt-ac ggggaattag ggttcgattc cggagagtta gcaaatagct
                                acttggtcgt aacgggtaac ggggaatcag ggttcgattc cggagaggga gcagacggct
                                acatggtttt catgggtaac ggagaatttg ggtttgattc cggagaaaag gcagacggcc
                                acatggtcgt aacgggtgac gggggattag ggttcgattc cggagaggga gcaaacggct
                                acatggtcgt aacgggtaac ggagaattag ggttcggttc cggagatgga gcagatggct
                                acaagattat aacggataac gaggaattgg ggttcgacat cggagaggga gcagatggct
                                tgatgagaaa cacgggtaac ggaagatcag ggtttgacgc cggagaggga gcagatggct
                                acatggtatt tacgggtaac gaggaattag ggttcgattt cggagaggtg gcaaacggcg
                                acaagctaat aacgggtgac ggggaattag ggtttgactc cggagaggga gcaaatggct
                                acatggttat aacgggtaac ggggaatcag ggctcgattc cggagaggga gcaaacggct
                                aaatgctggt gacgggt-ac ggggaattag ggttcgattc cggagagggc gcaaacggct
                                acatggtggt aacgggtaac ggggaattgg ggttcgattc cggagaagga gcaaacggct
                                acatggtttt tacgggtaac agaggattag ggttcgatcc tggagaagga gcaaatggct
                                aggtggtgat gacgggtaac ggagaattag ggttcgattc cggagaggga gcaaacggct
                                acaaggcttt tacgggt-ac ggggaattag agtttgattc cggagaggga gcaaacggct
                                acatggtcgt aacgggtaac ggagaattta ggtttgattc cggaaaggga gcaaacggct
                                aaatggtgat aacgggtgac ggggaattag ggttcggttc cggagaggga gcaaatggct
                                acatggttat aacgggtaac ggggaattag ggttcggttc cggagaggga gcaaacggct
                                acatggttac gacgggtaac ggggaattag ggttcgattc cggagaggga gcaaacggct
                                acatggtttc tacgggtaac ggggaattag ggttcgattc cggagaggga gcaaacggct
                                a-ctggtttt aacgggt-ac agaggatcag ggttcggtcc tggagaggta gcagatcgct
                                a-acggttat tacgggt-ac agaggatcag ggttcggtcc tggagaggta gcagatcgct
                                atatggttac aacgggt-ac agaggataag ggttcgatcc tggagagtgg gcagattgct
                                acatggtaac aacgggt-ac agaggataag ggttcgatcc tggagagtgg gcagattgct
                                a-atggtcgc aacgggt-ac agaggataag ggtttgattc tggagagtgg gcaaattgct
                                acatggttgt aacgggtaac ggggaattag ggttcgattc cggagaggga gcaaatggct
                                acatggttgt aacgggtaac ggggaatcag ggttcggttc cggagagggc gcaaatggcg
                                acatggttgt aacgggtgac ggggaatcag ggttcgattc cggagaggga gcaaatggct
                                acatggttgt aacgggtaac ggggaattag ggttcgattc cggagaggga gcaaatggct
                                acatggttgt aacgggtaac ggggaattag ggttcgattc cggagaggga gcaaatggct
                                acatggttat aatgggtaac ggggaatcag ggttcgattc cggagaggaa gcaaacggct
                                acatggtttc tatgggtgac ggggaattag ggttcgattc cggagagggc gcatatggcg
                                acttggtgat aacgggtgac ggggaattag ggttcgattc cggagagggc gcaaatggcg
                                agttggttac aacgggtgac ggggaattag ggttcgattc cggagagggc gcaaatggcg
                                acatggttat aacgggtgac agagaactag ggttcggttc tggagagggc gcagatggcg
                                aggaggcgac aacggatgac ggggaattag ggttcgattc cggagagggc gcaaatggcg
                                acaaggtgat aacgggtaac ggggaattag ggtttgattc cggagagggc gcagacggca
                                acatagtcac aacaggtaac ggggaattag ggtttgattc cggagaggac gcagatggcg
                                acatggtggt aacgggtaac ggagaatcaa ggtttgattc cagagaagga gcaaacggct
                                acatggtgtt aacgggtaac ggagaatcag ggtttgattc cggagaagga gcaaacggct
                                acatggtttc gacgggtaac ggagaattag ggtttgattc cggagaagga gcaaacggct
                                acatggtgat aacgggtaac ggggaattag ggttcgattc cggagaggga gcaaacggct
                                acatggtttt aacgggtaac ggagaattag ggttcgattc cggagaggga gcaaacggct
                                acatggtttc aacgggtaac ggggaataag ggttcgattc cggagaggga gcaaacggct
                                acatggttgc aacgggtaac ggggaataag ggttcgattc cggagaggga gcaaacggct
                                acatggtttt aacgggtaac ggggaattag ggttcgattc cggagaggga gcaaacggct
                                acatggtttc aacgggtaac ggggaataag ggttcgattc cggagaggga gcaaacggct
                                acatggtttc aacgggtaac ggggaataag ggttcgattc cggagaggga gcaaacggct
                                acatggttac aacgggtgac ggagaattag ggttcgattc cggagaggga gcaaacggct
                                acatggttac aacgggtaac ggagaattag ggttcgattc cggagaggga gcaaacggct
                                acatggttac aacgggtaac ggagaattag ggttcgattc cggagaggga gcagatggct
                                acatggttac aacgggtaac ggggaattag ggttcgattc cggagagggg gcaaatggcc
                                acatggttac aacgggtgac ggagaattag ggttcgattc cggagaggga gcaaacggct
                                acatggtcgt aacgggtaac ggagaatcag ggttcgattc cggagaggga gcaaatggct
                                acg-agttct tacgggtaac ggggaatcag ggttcgattc cggagaggga gcaaacggct
                                acatggtggc aacgggtgac ggggaatcag ggttcggttc cggagaggga gcaaacggct
                                acatgtttgt aacgggtaac ggggaatcag ggttcgattc cggagaggga gcaaacggct
                                acatggtgac cacgggtaac ggggaatcag ggttcgattc cggagaggga gcaaacggct
                                acatggtgac cacgggtgac ggggaatcag ggttcgattc cggagaggga gcaaacggct
                                acatggttgt tacgggtaac ggagaataag ggttcgactc cggagaggga gcaaacggct
                                acatggttgc aacgggtaac ggggaatcag ggttcgattc cggagaggga gcaaacggct
                                acatgctgac aacgggtaac ggggaatcag ggtttgattc cggagaggga gcaaacggcc
                                acatgatgat aacgggtaac ggggaatcag ggttcgattc cggagaggga gcaaatggct
                                acatggttgc aacgggtgac ggagaattag ggttcgattc cggagaggga gcaaacggct
                                acatggtgac aacgggtaac ggagaattag ggttcgattc cggagaggga gcaaacggct
                                acatggttgt aacgggtaac ggggaatcag ggttcgattc cggagaggga gcaaacagct

                                accacttcta agaaggcagc aggcgcgcaa attaaatagg tagtgacaat aaatgagaca
                                accacttcta agaaggcagc aggcgcgcaa attaaatagg tagtgacaat aaatgagaca
                                accacttcta agaaggcagc aggcgcgcaa attaaatagg tagtgacgac aaatgaggca
                                accacttcta agaaggcagc aggcgcgcaa attaaatagg tagtgacaat aaatgaggcg
                                accacttcta agaaggcagc aggcgcgcaa attaaatagg tagtgacaat aaatgagaca
                                accacttcca agaaggcagc aggcgcgcaa attaaataag tagtgaagat acatgagaca
                                cccacttcca agaaggcagc aggcgcgcaa attgaatagg cagtgacaag aaataagaca
                                accacttcta a-aaggcagc aggcgcgcaa attaaatagg tagtgacgat caataagacg
                                accacttcta agaaggcagc aggcgcgcaa attaaatagg tagtgacaat aaatgagaca
                                accacttcta agaaggcagc aggcgcgcaa attaaatagg tagtgacaat aaatgagaca
                                accacttcta agaaggcagc aggcgcgcaa attaaatagg tagtgacaat aaatgagtca
                                accacttcca agaaggcagc aggcgcgcaa attaaatagg tagtgacaaa aaattagtca
                                accacttcta agaaggcagc aggcgcgcaa attaaatagg tagtgacaag aaatgagaca
                                accacttcta agaaggcagc aggcgcgcaa attaaatagg tagtgacaag aaatgagaca
                                accacttcca agaaggcagc aggcgcgcaa attaaatagg tagtgacaag aaataagacc
                                accacttcca agaaggcagc aggcgcgcaa attaaatagg tagtgacaag aaataagacc
                                accacttcca agaaggcagc aggcgcgcaa attaaatagg tagtgacaag aaatgagacg
                                ---------- ---------- ---------- ---------- ---------- ----------
                                accactgcca agaaggcagc aggcgcgtaa attaaatagg tagcgacgaa aaataagaca
                                accacttcca agaaggcagc aggcgcgcaa attaaatagg tagtgacgag aaatgagaca
                                ---------- ---------- ---------- ---------- ---------- ----------
                                ---------- ---------- ---------- ---------- -----g---- ----------
                                ---------- ---------- ---------- ---------- ---------- ----------
                                ---------- ---------- ---------- ---------- ---------- ----------
                                accacttcca agaaggcagc aggcgcgcaa attaaatagg tagtgacaag aaattagact
                                ---------- ---------- ---------- ---------- ---------- ----------
                                accacttcca agaaggcagc aggcgcgcaa attaaatagg tagtgacaag aaattagact
                                ---------- ---------- ---------- ---------- ---------- ----------
                                ---------- ---------- ---------- ---------- ---------- ----------
                                ---------- ---------- ---------- ---------- ---------- ----------
                                ---------- ---------- ---------- ---------- ---------- ----------
                                ---------- ---------- ---------- ---------- ---------- ----------
                                accacttcca agaaggcagc aggcgcgcaa attaaatagg tagagacgag aaattagcca
                                accacttcca a-aaggcagc aggcgcgcaa cttaaatagg tagtgacaag aaataagacg
                                accacttcca a-aaggcagc aggcgcgcaa cttaaatagg tagtgacaag aaatgagacg
                                accacttcca a-aaggcagc aggcgcgcaa attaaatagg tagtgacaag aaatgagacg
                                actacatcta agatggcagc aggcgcgaaa attaaatagg tagtgacaag atatgagaca
                                accacttcca agaaggcagc aggcgcgcaa attaaatagg tagtgacaag aaatgagaca
                                actacttcca agaaggcagc aggcgcgcaa attaaatagg tagtgacaag aaatgagaca
                                accacttcca agaaggcagc aggcgcgcaa attaaatagg tagtgacaag aaatgagaca
                                accacttcca agaaggcagc aggcgcgcaa attacacggg gggggacaaa aaaaaaaaaa
                                accacttcca agaaggcagc aggcgcgcaa -ttaaatagg tagtgacaag aaatgagaca
                                accacttcca agaaggcagc aggcgcgtaa attaaataga tagtgacaag aaatgagaca
                                aacattacca agtaagcagc aggcgcgtaa attaaataga tagtgacaag aaatgagaca
                                aacattacca agtaagcagc aggcgcgtaa attaaataga tagtgacaag aaatgagaca
                                accacttcca agaaggcagc aggcgcgcaa attaaatagg tagtgacaag aaatgagaca
                                attacttcca agaaggcagc aggcgcgtaa attaaatagg tagtgacgag aaatgacaca
                                accacttcca agaaggcagc aggcgcgcaa attaaatagg tagtgacaag aaatgagacg
                                acaacttcca cgaaggcagc aggcgcgcaa attaaatagg tagtgacatg aaatgagaca
                                accacttcta agaaggcagc aggcgcgtaa attaactagg tagtgacgac acatgaatca
                                cccactccca agggggcagc aggcgcgcaa attgaataga cagtgaccac aaatgagacc
                                accacttcca agaaggcagc aggcgcgtaa attaggtagg tagtaacgac aaatgagacg
                                accacttcca agaaggcagc aggcgcgtaa attaagtagg tagtgacgac aaatgaggca
                                accacttccr agaaggcagc aggcgcgtaa attacctagg tagtgacgac aaataagaca
                                cccacttcta agaaggcagc aggcgcgtaa attacccagg tagtgacaag aaataaaaca
                                actacttcta agaaagcagc aggcgcgcaa attaaataaa tagtgacaat taatgagaca
                                actatttcta agaaagcagc aggcgcgtaa attaaataaa tagtgacaaa aaatgagaca
                                accacttcca agaaggcagc aggcgcgaaa attaaatagg tagtgacaat aaatgagtcc
                                accacttcca agaaggcagc aggtgcgaaa attaaatagg tagtgacaaa aaataagtcc
                                tccacttcca agatggcagc aggcgcgcaa attaactagg tagtgacaag gaatgagtca
                                accacttcca agaaggcagc aggcgcgcaa attaaatagg tagtgacaat aaatgagacc
                                accacttcca agaaggcagc aggcgcgcaa attaaatagg tagtgacaag aaatgagaca
                                accacttcta agaaggcagc aggcgcgcaa attaaatagg tagtgacaaa aaatgagaca
                                accacttcta agaaggcagc aggcgcgcaa attaaatagg tagtgacaag aaatgagaca
                                actacttcta agaaggcagc aggcgcgcaa cgttaatagg acgtgacggg acatgagaca
                                actacttcta agaaggcagc aggcgcgcaa cgttaatagg acgtgaaggg acatgagaca
                                catacttcta agaaggcagc aggcgcgcaa cgttcttagg gcgttagggg acatgagaca
                                cacacttcta agaaggcagc aggcgcgcaa cgttattagg gcgttagggg acatgagaca
                                catacttcta agaaggcagc aggcgcgtaa cgttaatagg gcgtgaagga aaatgagaca
                                accacttcta cgaaggcagc aggcgcgcaa attaaataag tagtgacaat aaatta-aca
                                accacttcta cgaaggcagc aggcgcgcaa attaaataag tagtgacaat aaatca-atg
                                accacttcta cgaaggcagc aggcgcgcaa attaaataag tagtgacaaa aaataa-atg
                                accacttcta cgaaggcagc aggcgcgcaa attaaataag tagtgacaat aaatta-aca
                                accacttcta cgaaggcagc aggcgcgcaa attaaataag tagtgacaat aaatta-aca
                                accacttcca agaaggcagc aggcgcgcaa attaaatagg tagtgacgag aaataagaca
                                accacttcca agaaggcagc aggcgcgcaa attaaatagg tagtgaagat aaataaggca
                                actacttcca agaaggcagc aggcgcgcaa attaaatagg tagtgacaat aaataagaca
                                actacttcca agaaggcagc aggcgcgcaa attaaacagg tagtgacaat aaatgagaca
                                accacttcca agaaggcagc aggcgcgcaa attaaatagg cagtgacaat aaataagtca
                                actacttcta agaaggcagc aggcgcgcaa attaagtagg tagtgacaat aattgagaca
                                cctacttcta agaaggcagc aggcgcgcaa attaaatagg tagtgacaag gaatgagtca
                                tctacttcta agaaggcagc aggcgcgcaa attaaatagg tagtgacaag aaatgagtca
                                actacttcca agaaggcagc aggcgcgcaa attaaatagg tagtgacaat aaatgagtca
                                actacttcca agaaggcagc aggcgcgcaa attaaatagg tagtgacaaa aaatgagtca
                                actacttcca agaaggcagc aggcgcgcaa attaactagg tagtgacaat aaatgagacc
                                accacatcca agaaggcagc aggcgcgcaa attaaatagg tagtgacaat aaatgagaca
                                accacatcca agaaggcagc aggcgcgcaa attaaatagg tagtgacaat aaatgagaca
                                accacatcca ngaaggcagc aggcgcgcaa attaaatagg tagtgacaat aaatgagaca
                                accacatcca agaaggcagc aggcgcgcaa attaaatagg tagtgacaat aaatgagacg
                                accacatcca agaaggcagc aggcgcgcaa attaaatagg tagtgacaag aaatganaca
                                accacatcca agaaggcagc aggcgcgcaa attaaatagg tagtgacaat aaatgagaca
                                accacatcca agaaggcagc aggcgcgcaa attaaatagg tagtgacaat aaatgagaca
                                accacttcca agaaggcagc aggcgcgcaa attaaatagg tagtgacaaa aaatgagaca
                                accacttcca agaaggcagc aggcgcgcaa attaaatagg tagtgacaaa aaatgagaca
                                accacatcca agaaggcagc aggcgcgcaa attaaatagg tagtgacaat aaatgagaca
                                accacttcca agaaggcagc aggcgcgcaa attaaatagg tagtgacaat aaatgagcca
                                accacatcca agaaggcagc aggcgcgcaa attaaatagg tagtgacaag aaatgagtcc
                                accacatcca agaaggcagc aggcgcgcaa attaactagg tagtgacgaa aaatgagtct
                                accacatcca agaaggcagc aggcgcgcaa attaattagg tagtgacgaa aaatgagtcc
                                accacatcca agaaggcagc aggcgcgcaa attaactagg tagtgacgaa aaatgagtct
                                accacatcca agaaggcagc aggcgcgcaa cttaactagg tagtgacgaa aaatgagtct
                                accacatcca agaaggcagc aggcgcgcaa attaactagg tagtgacgaa aaatgagtcc
                                accacatcca agaaggcagc aggcgcgcaa attaactagg tagtgacgaa aaatgagtcc
                                accacgtcca agaaggcagc aggcgcgaaa cttaactaga tagtgactaa aaatgaggca
                                accacatcta agaaggcagc aggcgcgtaa attaactagg tagtgacgaa aaataagcca
                                accacatcca agaaggcagc aggcacgcaa attaactagg tagtgacgaa taatgagtct
                                accacatcca agacggcagc aggcgcgaaa attaactagg tagtgacgaa aaatgagcca
                                accacatcca agaaggcagc aggcgcgcaa attaaatagg tagtgacaat aaatgagaca
                                accacatcca agaaggcagc aggcgcgcaa attaaatagg tagtgacaat aaatgagaca
                                accacatcca agaaggcagc aggcgcgcaa attagggagg tagtgacgaa aaataaacca

                                attggagggc aagtctggtg ccagcagccg cggtaattcc agctccaata gcgtatatta
                                attggagggc aagtctggtg ccagcagccg cggtaattcc agctccaata gcgtatatta
                                attggagggc aagtctggtg ccagcagccg cggtaattcc agctccaata gcgtatatta
                                attggagggc aagtctggtg ccagcagccg cggtaattcc agctccaata gcgtatatta
                                attggagggc aagtctggtg ccagcagccg cggtaattcc agctccaata gcgtatatta
                                attggagggc aagtctggtg ccagcagccg cggtaattcc agctccaata acgtatatta
                                attggagggc aagtctggtg ccagcagccg cggtaattcc agctccaata gcgtatgcta
                                atcggaggaa aagtctggtg ccagcacccg cggtaattcc agctccgata gcatatatta
                                attggagggc aagtctggtg ccagcagccg cggtaattcc agctccaata gcgtatatta
                                attggagggc aagtctggtg ccagcagccg cggtaattcc agctccaata gcgtatatta
                                attggagggc aagtctggtg ccagcagccg cggtaattcc agctccagta gcgtatatta
                                actggagggc aagtctggtg ccagcagccg cggtaattcc agctccagta gcgtatgttt
                                attggagggc aagtctggtg ccagcagccg cggtaattcc agctccaata gcgtatatta
                                attggagggc aagtctggtg ccagcagccg cggtaattcc agctccaata gcatatatta
                                attggagggc aagtctggtg ccagcagccg cggtaattcc agctccaata gtgtatacta
                                attggagggc aagtctggtg ccagcagccg cggtaattcc agctccaata gtgtatacta
                                attggagggc aagtctggtg ccagcagccg cggtaattcc agctccaata gtgtatatta
                                ---------- ---------- ---------- ---------- ---------- ----------
                                attggagggc aagtctggtg ccagcagccg cggtaattcc agctccaata gctagtgtta
                                attggagggc aagtctggtg ccagcagccg cggtaattcc agctccaata gtgtatatga
                                ---------- ---------- ---------- ---------- ---------- --gtatgtta
                                ---------- ---------- --------cg cgggtattcc agctccaata gtgtatacta
                                ---------- ---------- -------ccg cggtaattcc agctccaatg gcgtatgtta
                                ---------- ---------- tcagataccg tcgtagtctc aactataaaa cgtta-----
                                attggaggac aagtctggtg ccagcacccg cggtaattcc agctccaata gcgtatgtta
                                ---------- ---------- ---------- ---------- ---------- -cgtatgtta
                                attggaggac aagtctggtg ccagcacccg cggtaattcc agctccaata gcgtatgtta
                                ---------- ---------- ---------- ---------- ---------- ----------
                                ---------- ---------- ---------- --ggtatccc agctccaata gtgtatgtta
                                -gtggagggc aagtctggtn ccagcacccg cngtaattcc agctccaata gcgtatgtta
                                ---------- ---------- ---------- ---------- ---------- ----------
                                --tggagggc aagtctggtg ccagcacccg cggtaattcc agctccaata gcgtatgtta
                                attggagggc aagtctggtg ccagcagccg cggtaattcc agctccaata gcgtatatga
                                atcggagggc aagtctggtg ccagcagccg cggtaattcc agctccaata gcgtacgtta
                                atcggagggc aagtctggtg ccagcagccg cggtaattcc agctccaata gcgtacgtta
                                atcggagggc aagtctggtg ccagcagccg cggtaattcc agctccgaag gcgtatgtta
                                attggagggc aagtctggtg ccagcagccg cggtacttcc agctccaata gcgtatatta
                                attggagggc aagtctggtg ccagcagccg cggtaattcc agctccaata gtgtatatta
                                attggagggc aagtctggtg ccagcagccg cggtaattcc agctccaata gtgtatatta
                                aatggagggc aagtctggtg ccagcagccg cggtaattcc agctccatca gtgtatatta
                                gggggggggt ggg--tgggg cccgcagccg cggtaattcc attccaagtc gtatcattta
                                aatggagggc aagtctggtg ccagcagccg cggtaattcc agctccatca gtgtatatta
                                attggagggc aagtctggtg ccagcagccg cggtaattcc agctccaata gtgtatatta
                                attggagggc aagtctggtg ccagcagccg cggtaattcc agctccaaga gcgtatatta
                                attggagggc aagtctggtg ccagcagccg cggtaattcc agctccaata gcgtatatta
                                attggagggc aagtctggtg ccagcagccg cggtaattcc agctccaata gtgtatatta
                                attggagggc aagtctggtg ccagcagccg cggtaactcc agctccaaga gtgtatatta
                                attggagggc aagtctggtg ccagcagccg cggtaattcc agctccaata gcgtatatta
                                attggagggc aagtctggtg ccagcacccg cggtaattcc agctccaata gcgtatatta
                                attggagggc aagtctggtg ccagcagccg cggtaattcc agctccaata gtgtatatta
                                attggaggga aagtmtggtg ccagcagccg cggtaattcc agctccaata gtgtaagcta
                                attggaggga aagtctggtg ccagcagccg cggtaattcc agctccaaga gtgtatacta
                                attggagggc aagtctggtg ccagcagccg cggtaattcc agctccaaga gtgtatatta
                                attggagggc aagtctggtg ccagcagccg cggtaattcc agctccaaga gtgtatacta
                                actggagggc aagtctggtg ccagcagccg cggtaattcc agctccagaa gcgtatatta
                                attagagggc aagtctggtg ccagcagccg cggtaattcc agctctaata gtgtatatct
                                attagagggc aagtctggtg ccagcagccg cggtaattcc agctctaata gcgtatatta
                                attcgtgggc aagtctggtg ccagcagccg cggtaactcc agcacgaata gtgtatacga
                                aatagagggc aagcctggtg ccagcagccg cggtaattcc agctctgtga gtgtatatta
                                attggagggc aagtctggtg ccagcagccg cggtaattcc agctccaata gcgtatatta
                                attggaggac aagtctggtg ccagcacccg cggtaattcc agctccaata gcgtatatta
                                actggagggc aagtctggtg ccagcagccg cggtaattcc agctccagta gcgtatatta
                                attggagggc aagtctggtg ccagcagccg cggtaattcc agctccaata gcgtatacta
                                attggagggc aagtctggtg ccagcagccg cggtaattcc agctccaata gcgtatatta
                                attggaggac aagtctggtg ccagcacccg cggtaattcc agctccaata gcatctaatt
                                attggaggac aagtctggtg ccagcacccg cggtaattcc agctccaata gcatctaatt
                                attagaggac aagtctggtg ccagcacccg cggtaattcc agctctaata gcatacgtta
                                attagaggac aagtctggtg ccagcacccg cggtaattcc agctctaata gcatacgtta
                                attagaggac aagtctggtg ccagcacccg cggtaattcc agctctaata gtgtacctta
                                attggagggc aagtctggtg ccagcagccg cggtaattcc agctccaata gcatatacta
                                attggagggc aagtctggtg ccagcagccg cggtaattcc agctccaata gcatatacta
                                attggagggc aagtctggtg ccagcagccg cggtaattcc agctccaata gcgtatacta
                                attggagggc aagtctggtg ccagcagccg cggtaattcc agctccaata gcatatacta
                                attgragggc aagtctggtg ccagcrgccg cggtaattcc agctccaata gcatatacta
                                attggaggac aagtctggtg ccagcacccg cggtaattcc agctccaata atgtatacta
                                attggaggac aagtctggtg ccagcacccg cggyaattcc agctccaata gtatatatta
                                attggagggc aagtctggtg ccagcagccg cggtaattcc agctccaata gcgtatatta
                                attagagggc aagtctggtg ccagcagccg cggtaattcc agctctaata gcgtatacta
                                attggaggac aagtctggtg ccagcacccg cggtaattcc agctccaata gcgtatatta
                                attggagggc aagtctggtg ccagcagccg cggtaattcc agctccaata gcgtatacta
                                attggaggac aagtctggtg ccagcacccg cggtaattcc agctccaaga gcatatatta
                                attggaggga aagtctggtg ccagcagccg cggtaattcc agctccagta gcatatacta
                                attggagggc aagtctggtg ccagcagccg cggtaattcc agctccaata gcatatatta
                                attggagggc aagtctggtg ccagcagccg cggtaattcc agctccaata gcatatatta
                                attagaggac aagtctggtg ccagcagccg cggtaattcc agctctaata gcgtatatta
                                attggagggc aagtctggtg ccagcagccg cggtaattcc agctccaata gcgtatatta
                                attggagggc aagtctggtg ccagcagccg cggtaattcc agctccaata gcgtatatta
                                attggagggc aagtctggtg ccagcagccg cggtaattcc agctccaata gcgtatatta
                                attggagggc aagtctggtg ccagcagccg cggtaattcc agctccaata gcgtatatta
                                attggagggc aantctggtg ccancagccg cggtaattcc agctccaata gcgtatatta
                                attggagggc aagtctggtg ccagcagccg cggtaattcc agctccaaaa gcgtatatta
                                attggagggc aagtctggtg ccagcagccg cggtaattcc agctccaata gcgtatatta
                                attggagggc aagtctggtg ccagcagccg cggtaattcc agctccaata gcgtatatta
                                attggagggc aagtctggtg ccagcagccg cggtaattcc agctccaata gcgtatatta
                                attggagggc aagtctggtg ccagcagccg cggtaattcc agctccaata gcgtatatta
                                attggagggc aagtctggtg ccagcagccg cggtaattcc agctccaata gcgtatatta
                                attggagggc aagtctggtg ccagcagccg cggtaattcc agctccaata gcgtatat--
                                actggagggc aagtctggtg ccagcagccg c-gtaattcc agctccagta gcgtatatta
                                attggagggc aagtctggtg ccagcagccg cggtaattcc agctccaaaa gtatatattt
                                attggagggc aagtctggtg ccagcagccg cggtaattcc agctccaata gcgtatatta
                                attggagggc aagtctggtg ccagcagccg cggtaattcc agctccaata gcgtatatta
                                attggagggc aagtctggtg ccagcagccg cggtaattcc agctccaata gcgtatatta
                                attggagggc aagtctggtg ccagcagccg cggtaattcc agctccaata gcgtatatta
                                aggagagggc aagtctggtg ccagcagccg cggtaattcc agctctccta gtgtatctcg
                                attggagggc aagtctggtg ccagcagccg cggtaattcc agctccaata gcgtatatta
                                attggagggc aagtctggtg ccagcagccg cggtaattcc agctccaata gcgtatatta
                                attggagggc aagtctggtg ccagcagccg cggtaactcc agctccaaaa gcgtatatta
                                attggagggc aagtctggtg ccagcagccg cggtaattcc agctccaata gcgtatatta
                                attggagggc aagtctggtg ccagcagccg cggtaattcc agctccaata gcgtatatta
                                attggagggc aagtctggtg ccagcagccg cggtaattcc agctccaata gcgtatatta

                                aagttgttgc agttaaaaag ctcgtagttg accgtgaaaa aattagagtg ttcaaagtgg
                                aagttgttgc agttaaaaag ctcgtagttg actttgaaaa aattagagtg ttcaaagtgg
                                aagctgttgc agttaaaaag ctcgtagttg accttgagga aattagagcg ttcaaggcgg
                                aagttgttgc agttaaaaag ctcgtagttg accttgagga aattagagtg ttcaaagtgg
                                aagttgttgc agttaaaaag ctcgtagtcg actttgaaaa aattagagtg tttaaagtgg
                                aaattgttgc agttaaaaag ctcgtagtcg actttgaaaa aattagagtg tttaaagcgg
                                aaattgctgt agttgaaaag ctcgtagttg accttgaaca aaacagagtg ttcaaagcgg
                                aagttgctgc agttaaaaag ctcgtagttg acctggagca aattagggtg ttcaaagcgg
                                aagttgttgc agttaaaaag ctcgtagttg accttgaata aattagagtg ttcaaagcgg
                                aagttgctgc agttaaagag ctcgtagttg actttgaaaa aattagagtg ttcaaagtgg
                                aagttgttgc agttaaagag ctcgtagttg actttgaaaa aattagagtg ttcaaagcgg
                                aagttgctgt agttaaaaag ctcgtagttg accataagta aaatagagtg tttaaagcgg
                                aagttgttgc agttaaaaag ctcgtagttg actttgaata aattagagtg tttaaagtgg
                                aatttgttgc agttaaaaag ctcgtagttg actttgaata aattagagtg tttaaagtgg
                                aagttgctgc agttaaaaag ctcgtagttg actttgaaaa aattagagtg ttcaaagtgg
                                aagttgctgc agttaaaaag ctcgtagttg actttgaaaa aattagagtg ttcaaagtgg
                                aagttgctgc agttaaaaag ctcgtagttg actgtgaaga aattagagtg ttcaaagtgg
                                ---------- ---------- ---------- ---------- ---------- -------tgg
                                aagttgttgc agttaaaaag ctcgtagttg actttgaaaa aattagagtg ttcaaaatgg
                                aagttgttgc ggttaaaaag ctcgtagttg accttgaaaa aattagagcg ttcaaagtgg
                                aagttgctgc agttaaaaag ctcgtagttg actttgaaaa aattagagtg -ttaaaatgg
                                aagttgctgc ggttaaaaag ctcgtagttg actttgaaaa aattagggtg tttaaaatgg
                                aagttgctgc agttaaaaag ctcgtagttg actttgaaaa aattagagtg ttcaaagtgg
                                ---------- ---------- ---------- ---------- ---c------ ----------
                                aagttgctgc atttaaaaag ctcgtagttg accttgaaga aatcaaagcg cctaaagtgg
                                aagttgctgc atttaaaaag ctcgtagttg accttgaaga aatcaaagcg cctaaagtgg
                                aagttgctgc atttaaaaag ctcgtagttg accttgaaga aatcaaagcg cctaaagtgg
                                ---------- ---------- ---------- ---------- ---------- ----------
                                aagttgctgc atttaaaaag ctcgtagttt accttgaaaa aatcaaagcg -ttaaagtgg
                                aagttgctgc atttaaaaag ctcgtagttg accttgaaga aatcaaagcg cctaaagtgg
                                ---------- ------aaag ctcgtagttg accttgaaga aatcaaagcg cctaaagtgg
                                aagttgctgc ggttaaaaag ctcgtagttg accttgaaaa aatcaaagcg cctaaagtgg
                                aagttgctgc agttaaaaag ctcatagttg actttgaata aattagagtg tttaaagcgg
                                aagttgctgc agttaaaaag ctcgtagttg acctggaaaa aatcggggcg atctaggcgg
                                aagttgctgc agttaaaaag ctcgtagttg acctggaaaa aatcggggcg atctaggcgg
                                gagttgctgc agttaaaaag ctcgtagttg accttgaaga aatcagggcg ttcaaggcgg
                                aagctgctgc acttaaaaag gtcgtagttg actttgaaaa aattagagtg attaaa--tg
                                aagttgctgc ggttaaaaag ctcgtagttg actttgaaaa aattagggtg tttaaagtgg
                                attctgttgt ggttaaaaag ctcgtagtcg attatgacaa actcagagtg ttcaaagtgg
                                acgttgttgc ggttaaaaag ctcgtagttg actttgataa aatcagagtg ttcaaagtgg
                                accttatcgc ggttaaaaag ctcgtagttg actttgataa aatcagagtg ttcaaagtgg
                                acgttgttgc ggttaaaaag ctcgtagttg actttgataa aatcagagtg ttcaaagcgg
                                aagttgttgc ggttaaaaag ctcgtagttg actttgaata aattagggtg ttcaaagtga
                                aagttgttgc ggttaaaaag ctcgtagttg actttgaata aattagggtg ttcaaagcgg
                                aagttgttgc ggttaaaaag ctcgtagttg actttgaata aattagagtg ttcaaagtgg
                                aagttgttgc ggttaaaaag ctcgtagttg accttgaaga aattcgagtg tttaaagcgg
                                aagttgttgc ggttaaaaag ctcgtagttg actttgaaaa aattagagtg tttaaagtgg
                                aagttgttgc agttaaaaag ctcgtagttg actttgagga aattagagtg ttcaaagtgg
                                aagttgttgc agttaaaaag ctcgtagttg actttgagaa aattggagtg ctcaaagtgg
                                aagttgctgt gattaaaacg ctcgtagttg actttgaata aaataaggtg tttaaagtgg
                                aagttgttgt gattgaaaag ctcgtagttg gccttgaaaa aattaaagtg ttcaaagcag
                                aagttgttgc ggctaaaaag ctcgtagtct actttgaata aaataaaatg ttcaaagtgg
                                aagctgttgc gattaaaacg ctcgtagtta actttgaaca aaataggacg atagaggggg
                                aagctgttgc ggttaaaacg ctcgtagttg accttgaata aactagagtg attcaagcgg
                                atgttgttgc agttaaaacg ctcgtagttg actttgaaaa aaatagagtg ctcaaagcgg
                                atgttgttgc agttaaaaag ctcgtagttg actttgagaa aattagagtg tttaaggtgg
                                atactgttgc agttaaaacg ctcgtagttg accttgagta aattagagtg ttcaaagtgg
                                attttgttgc agttaaaaag ctcgtagttg actttgaata aattagagtg tttaaagtgg
                                gatttgttgt agttaaaaag ctcgtagtcg actttgaaaa aattagagtg ttcaaagtgg
                                aagttgttgt agttaaaaag ctcgtagttg actttgaata aattagagtg ttcaaagtgg
                                aagttgttgc agttaaaaag ctcgtagttg accttgaata aattagggtg ttcaaagcgg
                                aagttgttgc agttaaaaag ctcgtagtcg actttgaaaa aattagggtg tttaaagcgg
                                aaattgttgc agttaaaaag ctcgtagtcg actgtgaaaa aattagagtg ttcaaggcag
                                aatttgttgc agttaaaaag ctcgtagtct accttgagaa aattagagtg ttcaaagtgg
                                aagttgttgc agttaaaacg ctcgtagt-- accttgagga aatgcgagag ctcaaatcgg
                                aagttgttgc agttaaaacg ctcgtagt-- accttgaaca aacgtgagcg ctccaagcgg
                                aagttgttgc ggttaaaacg ctcgtagtcg accatgatta aactgggttg atcaagtcga
                                aagttgttgc ggttaaaacg ctcgtagtcg accatgatta aaccgtagtg accaaagcga
                                aagttgctgc agttaaaacg ctcgtagtcg accatgagaa aaatagcgcg atccaggcgg
                                aagttgttgc agttaaaaag ctcgtagttg actgtgagaa aattgtggtg tttaaagtgg
                                aatttgttgc agttaaaaag ctcgtagttt actgtgagaa aattgtggtg tttaaagcgg
                                aatttgttgc agttaaaaag ctcgtagttg actgtgagaa aattgtagtg ttcaaagcgg
                                aagttgttgc agttaaaaag ctcgtagttg actgtgagaa aattgtggtg tttaaagtgg
                                aagttgttgc agttaaaaag ctcgtagttg actgtgagaa aattgtggtg tttaaagtgg
                                aagttgttgc ggttaaaaag ctcgtagttg actgtgaaaa aattagagtg ttaaaagcgg
                                aagttgttgc agttaaaaag ctcgtagttg actgtgagaa aattagagtg tttaaagtgg
                                aagttgttgt agttaaaaag ctcgtagttg actttgaaga aattagagtg tttaaagtgg
                                aagttgttgt ggttaaaacg ctcgtagtcc actttgaata aaacagagtg tttaatgcgg
                                aagttgttgc agttaaaacg ctcgtagtcg accatgagta aattagagtg ctctaagcgg
                                aagttgctgc agttaaaacg ctcgtagctg actgtgacaa acgcctattg attaaggcgg
                                aagttgctgc agttaaaacg cccgtagcct actgtgaata aatcaaaccg cctaaggcgg
                                aagttgttgc agttaaaacg cccgtagcct actgtgaata aatcagagtg ttcaaagcgg
                                aagttgttgc agttaaaaag ctcgtagttg actttgagta aattagagtg ttcaaagtgg
                                aagttgttgc agttaaaaag ctcgtagttg actttgagta aattagagtg ttcaaggtgg
                                aagttgttgc ggttaaaaag ctcgtagttg actttgagta aattagagtg ttcaaagtgg
                                aagttgttgc agttaaaaag ctcgtagttg actttgaaaa aattagagtg ttcaaagtgg
                                aagttgttgc agttaaaaag ctcgtagttg actttgaaaa aattagagtg tttaaagtgg
                                aagttgttgc agttaaaaag ctcgtagttg accttgagaa aattagagtg ttcaaagtgg
                                aagttgttgc agttaaaaag ctcgtagttg actttgaaaa aattagagtg ttcaaagcgg
                                aagttgttgc agttaaaaag ctcgtagttg accttgaaaa aattagagtg ttcaaagcgg
                                aagttgttgc agttaaaaag ctcgtagttg actttgaaaa aattagagtg ttcaaagcgg
                                aagttgttgc agttaaaaag ctcgtagttg actttgaaaa aattagagtg ttcaaagcgg
                                aagttgttgc agttaaaaag ctcgtagttg actgtgagaa aattagagtg ttcaaagtgg
                                aagttgttgc agttaaaaag ctcgtagttg actgtgagaa aattagagtg tttaaagtgg
                                aagttgctgc agttaaaaag ctcgtagttg actgtgaaaa aattagagtg ttcaaagtgg
                                aagttgttgc agttaaaaag ctcgtagtcg actttgaaaa aattagagtg ttcaaagtgg
                                ---------- ---------k mwmgtwgttg actttgaaaa aattagagtg ttcaaagtgg
                                atgctgctgc agttaaaaag ctcgtagtcg actttgaaaa aattggagtg ttcaaagcgg
                                aagttgttgc ggttgaaaag ctcgtagttg actttgaaaa aattagagtg ttcaaagcgg
                                aagttgttgc ggttaaaaag ctcgtagttg actttgaaaa aattagagtg ttcaaagcgg
                                aagttgttgc agttaaaaag ctcgtagttg actttgaaaa aattagagtg ttcaaagcgg
                                aagttgctgc agttaaaaag ctcgtagttg actttgaaaa aattagagtg gtcaaagcgg
                                aagttgctgc agttaaaaag ctcgtagttg actttgaaaa aattagagtg ttcaaagcgg
                                ttattgctgc ggttaaaaag ctcgtagttg accttgaata aatcagagtg ctcaatacgg
                                aagttgttgc ggttaaaacg ttcgtagttg actttgaaca aattagagtg cttaaagtgg
                                aagctgttgc agttaaaaag ctcgtagttg actttgaaaa aatcagagtg ctcaaagcgg
                                aagttgctgc agttaaaaag ctcgtagttg actttgaaca aatttgagtg ctcaaagcgg
                                aagttgttgc agttaaaaag ctcgtagttg actttgagta aattagagtg ttcaaagcgg
                                aagttgttgc agttaaaaag ctcgtagttg actttraaaa aattagagtg ttcaaagtgg
                                aagttgttgc ggttaaaaag ctcgtagttg actttgaaaa aattagagtg cttaaagcgg

                                gggcattaat atttaattgt cagaggtgaa attcttggat ttatgaaaga ttaacttctg
                                gggcattaat atttaattgt cagaggtgaa attcttggat ttatgaaaga ttaacttctg
                                gggcattgat atttaattgc tagaggtgaa attcttggat ttatgaaaga tcaacttccg
                                gggcatcgat atttaattgt cagaggtgaa attcttggat ttatgaaaga tcgacttccg
                                gggtattcat atttaattgt cagaggtgaa attcttggat ttatgaaaga tgaacttctg
                                gggtattcat atttaattgt cagaggtgaa attcttggat ttatgaaaga tgaacatctg
                                ggacattggt atttaattgt cagaggtgaa attcttggat taattaaaga ccaacttcag
                                tggcgtcggt atttgcccgt cagaggtgaa attcttggac cgggcaaaga ccatcatcag
                                gggcattagt atttaattgt cagaggtgaa attctcggat ttaggaaaga ctgacttcag
                                gggtatcggt attcagttgt cagaggtgaa attcatagat ttacggaaga ccaacatagg
                                gggtattggt atttcattgt cagaggtgaa attcttagat taatgaaaga cccacataag
                                ggcaattgat atttctacac gagcggtgaa atgcgtagac tgtagaaaga ttacctaatg
                                gggcattggt atttcattgt cagaggtgaa attcttggat ttatgaaaga ccaactactg
                                ggacattggt atttaattgt cagaggtgaa attcttggat ttatgaaaga ctaacttctg
                                ggtcattagt atttaattgt cagaggtgaa attctaagat ttattaaaga ctaactactg
                                ggtcattagt atttaatagt cagaggtgaa attctaagat ttattaaaga ctaactactg
                                ggtcactagt atttaattgt cagaggtgaa attctaagat ttattaaaga ctaactactg
                                ggtcactagt atttaattgt cagaggtgaa attctaagat ttattaaaga ctaactactg
                                ggtcactcat attcaattgt cagaggtgaa attctaggat taattgaaga tgaactaatg
                                ggtcgcttgt attgagttgt cagaggtgaa attctaggat taattcaaga caaactactg
                                ggccgctcgt atcgagttgt cagaggtgaa attctaggat taactcgaga cggacaactg
                                ggtcgctcgt attgagttgt cagaggtgaa attctaggat taactcaaga cgaactaatg
                                ggtcgctcgt attgtgtcgt cagaggtgaa attctaggat tgtcacaaga cgaactaatg
                                ---------- ---------- ---------- ---------- ---------- ----------
                                ggccacttgt attgaaccgt cagaggtgaa attctaggac cggttcaaga caacctactg
                                ggccacttgt attgaaccgt cagaggtgaa attctaggac cggttcaaga caaactactg
                                ggccacttgt attgaaccgt cagaggtgaa attctaggac cggttcaaga caaactactg
                                ---------- ---------- -agaggtgaa attctaggac cggttcaaga caaactactg
                                ggccacttgt attgacccgt cagaggtgaa attctaggac cggttcaaga caaactactg
                                ggccacttgt attgaaccgt cagaggtgaa attctaggac cggttcaaga caaactactg
                                ggtcacttgt attgagccgt cagaggtgaa attctaggac cggttcaaga caaactactg
                                ggtcacttgt attgagccgt cagaggtgaa attctaggac cggttcaaga caaactactg
                                ggttgaatgt attgtctggc tagaggtgaa attctgtaac ccaaacaaga caaactaatg
                                ggccgcccgt accgggtcgc gagaggtgaa attctaggat cgacccgaga cgaaccgccg
                                ggccgcccgt accgggtcgc gagaggtgaa attctaggat cgacccgaga cgaaccgccg
                                ggccgattgc accgggcggc gaggggtgaa atcctaggac cctcccgagg caaacgggtg
                                aggttcttgt attgaactgt gagaggtgaa attctaagat cagtataaga cgtactaatg
                                ggtcgctcgt attgagttgt cagaggtgaa attctaggat taactcaaga cgaactaatg
                                ggtcactcgt attgagttgt cagaggtgaa attctatgat ttgctcaaga cgaactactg
                                gggcgctcgt attgagttgt cagaggtgaa attctaggat ttactcaaga cgaactactg
                                gggcgctcgt attgagttgt cagaggtgaa attctaggat ttactcaaga cgaactactg
                                gggcgcttgt attgtgctgt cagaggtgaa attctaggat ttgcacaaga caaactactg
                                ggtcgctcgt attcaatggt cagaggtgaa attctaagac ccattgagga cgaacaaatg
                                ggtcgctcgt actcggtggt gagaggtgaa attctaagac ccatcgaaga cgaacaagtg
                                ggtcgcttgt actcagtggt aagaggtgaa attctaggac ccattgaaga caaacaagtg
                                ggtcggtggt actgagcggc tagaggtgaa attctatgac ccgctcaaga ccgacaacag
                                ggtcacttgt atttgatcgc taggggtgaa atcctatgat tgctcaaaga caaactactg
                                gggcattagt atttagttgt cagaggtgaa attctaggat ttactaaaga ctgaccaatg
                                gggcattcgt attcaattgt cagaggtgaa attctaggat taattgaaga cgaactactg
                                ggtgattcag aaaataacgg gagaggtgaa aatccatgat cgctataaga tgcacgagag
                                gacgactctg atttacttga gagaggtgaa attctgtgac ttgtgaaaga agaaccgagg
                                ggtggtttat atttaatagc gagaggtgaa attctatgac ctattcaaga taaactaaag
                                ggtggtagat attttcctga gagaggtgaa attcaatgac caggaaaaga tagacgagag
                                ggtcgttaat acttccgtgc taggggtgaa atcctatgat tacggaaaga ttaactagtg
                                ggtggtttgt attgaaaagc tagaggtgaa attcttggat tttttcaaga caaactactg
                                ggggatttat attggatggt tagcggtgaa atgcatggat ccattcaaga taaactaaag
                                gggcattcat attaagtggt tagcggtgaa atgtgtggac ccacttaaga tgaactaagg
                                gggtatttgt actgaagtgt aagaggtgaa attcatggat tacttcaaga caaacatcag
                                gggtattagt attgcgttgt cagaggtgaa attcttggat taacgcagga ctaacttttg
                                ggtcatttat attgagtagc tagaggtgaa attcttggac ctactcaaga taaactcgtg
                                ggtcattcat attcaattgt cagaggtgaa attcttagat tctttgaaga tgaactgcag
                                ggttattcat atttacttgt cagaggtgaa attcttagat tttgtaaaga tgaacctgtg
                                gggcgatcat atttcattgt cagaggtgaa attcttggat ttatgaaaga tgaactaatg
                                ggatatttgt atttaatagt cagaggtgaa attcttggat ttattaaaga caaacagatg
                                ggtcggccag atggcagggg taggggtgaa atccgatgat ccttgccagc tgaactagag
                                ggcgagccac atggcggggg taggggtgaa atccgttgat cctcgccagg tgaactagag
                                gggtgaccga attgccgggc gagtggtgaa atacgttgac cctggcaagt cgaccaaagg
                                gggtgaccga attgctgggc gagtggtgaa atacgttgac cctagcaagt cgaccaaagg
                                gggcagccga attgcggggc taggggtgaa atccgttgac ccccgcaagt cgacctaacg
                                gggtgttcat attggtgggc gagaggtgaa attcgttgac cctatcaaga tgaacttctg
                                ggccgttcat attgatgggc gagaggtgaa attcgttgac cctatcaaga tgcactacag
                                ggccgttcat attgatgggc gagaggtgaa attcgttgac cctatcaaga tgcactacag
                                ggatgttcat attggtgggc gagaggtgaa attcgttgac cctatcaaga tgaacttctg
                                gggtgttcat attggtgggc gagaggtgaa attcgttgac cctatcaaga tgaacttctg
                                gggtattaat atttacgggc tagaggtgaa attctttgat tctgtaaaga ttaactgatg
                                gggcattaat atttaaaggt tagaggtgaa attcttggat tctttaaaga ttatctggtg
                                gggcgttcat attccagggg aagaggtgaa attctatgat ccttggaagr tgcacttatg
                                gggtgttcat attgcttggc tagaggtgaa attcttggac ccgagcaaga tgtactaaag
                                gggcatttat attgcttggg gaggggtgaa atccttggat ccaagcaaga taaactactg
                                ggctgtttat attgttgcgg gagaggtgaa attcttggat cgcagcaaga tacccggatg
                                ggaggtcctt attttgagag aagaggtgaa attctatgat tcttgaaaga agaacaacag
                                ggccgtccct attttgtggg aagaggtgaa attctatgat ccacgaaaga ggaccaaaag
                                gggcattagt atttaattgt cagaggtgaa attcttggat ttatgaaaga ctaacttctg
                                gggcattcgt atttcattgt cagaggtgaa attcttggat ttatgaaaga cgaacttctg
                                gggcattagt atttaattgt cagaggtgaa attcttggat ttgttaaaga ctaaccactg
                                gggcattagt atttaattgt cagaggtgaa attcttggat ttaggaaaga ctaacttctg
                                gggcattagt atttaattgt cagaggtgaa attcttagat ttatgaaaga ctaacttctg
                                gggcattagt attccgttgc tagaggtgaa attcttggat ttacggaaga ctaactactg
                                gggcattagt atttgcacgc tagaggtgaa attcttggat tgtgcaaaga cttcctactg
                                gggcattcgt attcaattgt cagaggtgaa attcttggat ttattgaaga cgaactactg
                                gggtatcagt attcagttgt cagaggtgaa attcttggat ttactgaaga ctaactactg
                                gggcatcagt attcaattgt cagaggtgaa attcttggat ttattgaaga ctaactactg
                                gggcattaat atttaattgt cagaggtgaa attcttggat ttatgaaaga ttaacttctg
                                ggacattaat atttaattgt cagaggtgaa attcttggat ttatgaaaga ttaacttctg
                                ggccgttagt atttaattgt cagaggtgaa attcttggat ttatgaaaga ctaacttctg
                                gggcattagt atttaattgt cagaggtgaa attcttggat ttatgaaaga ctaacatctg
                                gggcattcgt atttcgttgt cagaggtgaa attcttggat ttacgaaaga cgaactactg
                                gggcattcgt attgcggtgt gagaggtgaa attcttgg-t cgccgcaaga cgaccggtag
                                gggcattcgt actgtgccgt tagaggtgaa attcttggat cggcgcaaga cgaacgactg
                                gggcattcgt attgcggcgg gagaggtgaa attcttggat cgccgcaaga cgaaccactg
                                gggcattcgt attgcggcgt tagaggtgaa attcttggat cgccgcaaga cgagctactg
                                gggcattcgt attgtgccgc tagaggtgaa attcttggac cggcgcaaga cgaactaaag
                                gggcattcgt attgcgccgc tagaggtgaa attcttggac cggcgcaaga cggaccagag
                                gggcattcgt atcattacgc gagaggtgaa attcgtggac cgtagtgaga cgcccaacag
                                gggcattagt attacgacgc gagaggtgaa attcttggac cgtcgtaaga ctaacttaag
                                gggcatacgt attgcagggc gagaggtgaa attcagtgac ccttgcaaga cgaactaaag
                                gggcatttgt atggcggtgt tagaggtgaa attctgggat cgccgccaga caaactacag
                                gggcattcgt attgaattgt cagaggtgaa attcttggat ttatgaaaga cgaacgcgtg
                                gggcattcgt atttcattgt cagaggtgaa attcttggat ttatgaaaga cgaacttctg
                                gggcattcgt attgcgacgt tagaggtgaa attcttggat cgtcgcaaga cggacagaag

                                cgaaagcatc tgccaaggat gttttcatta atcaagaacg aaagttaggg gatcgaagac
                                cgaaagcatt tgccaaggat gttttcatta atcaagaacg aaagttaggg gatcgaagat
                                cgaaggcatc tgccagggac gccttcgtta atcaagaacg agagttgggg gatcgaagac
                                cgaaagcatt tgccaaggat gttttcatta atcaagaacg aaagttaggg gatcgaagac
                                cgaaagcatt tatcaaggat gttttcattg atcaagaacg aaagttaggg gatcgaagac
                                cgaaagcttt tgcctagcag ctgcctatcg atcaagaacg aaagttaggg gatcgaagac
                                cgaaggcatt tgccaaggat gttttcattt aataagaacg aaagttgggg gatcgaagat
                                cgaaagcact cgccaagtac acctccctca atcaagaacg aaagtcgggg gatcgaagat
                                cgaaagcatt tgccaaggac gttttcgtta atcaagaacg aaagttaggg gatcgaagac
                                cgaaagcatt tatcaaagac gctttcatta atcaggaacg aaagtctggg gatcgaagac
                                cgaaagcatt taccaaggac gtttccatta atcaagaacg aaagtttggg gatcgaagac
                                cgaaagcatt ttgcaagggt gctttcatta atcaagaacg aaagttaagg gatcgaaggt
                                cgaaagcttt tgccaaggac gttttcatta atcaagaacg aaagttaggg gatcgaagac
                                cgaaagcatt tgtcaaggat gttttcatta atcaagaacg aaagttaggg gcgcgaagac
                                cgaaagcatt tgacaaggat gttttcatta atcaagaacg aaagttgggg gatcgaagat
                                cgaaagcatt tgacaaggat gttttcatta atcaagaacg aaagttgggg gatcgaagat
                                cgaaagcatt tgacaaggat gttttcatta atcaagaacg aaagttgggg gatcgaagat
                                cgaaagcatt tgacaaggat gttttcatta atcaagaacg aaagttgggg gatcgaagat
                                cgaaagcatt tgacaaggat gttttcatta atcaagaacg aaagttgggg gatcgaagat
                                cgaaagcatt cgacaaggat gttttcatta atcaagaacg aaagttgggg gatcgaagat
                                cgaaagcatt cggcaaggat gttttcatta atcaagaacg aaagttgggg gatcgaagat
                                cgaaagcatt cggcaaggat gttttcatta atcaagaacg aaagttgggg gatcgaagat
                                cgaaagcatt cgacaaggat gttttcatta gtcaagaacg aaagttgggg gatttaagat
                                ---------- ---------- ---------- ---------- aaattc---- ----------
                                cgaaagcatc tggcaaggat gttttcatta atcaagaacg aaagttgcgg gcgcgaagat
                                cgaaagcatc tggcaaggat gttttcatta atcaagaacg aaagttgcgg gcgcgaagat
                                cgaaagcatc tggcaaggat gttttcatta atcaagaacg aaagttgcgg gcgcgaagat
                                cgaaagcatc tggcaaggat gttttcatta atcaagaacg aaagttgcgg gcgcgaagat
                                cgaaagcatc tggcaaggat gttttcatta atcaagaacg aaagttgcgg gcgcgaagat
                                cgaaagcatc tggcaaggat gttttcatta atcaagaacg aaagttgcgg gcgcgaagat
                                cgaaagcatc tgacaaggat gttttcatta atcaagaacg aaagttgcgg gcgcgaagat
                                cgaaagcatc tgacaaggat gttttcatta atcaagaacg aaagttgcgg gcgcgaagat
                                cgaaggcatt caacaaggat gtcttcatta atcaagaacg aaagctacgg gcgcaaagat
                                cgaaagcatt cggcaaggac gctttcatta atcaagaacg aaagtcgggg gatcgaagac
                                cgaaagcatt cggcaaggac gctttcatta atcaagaacg aaagtcgggg gatcgaagac
                                cgaaggcgtt cggcaaggac gttttcgtta atcaagaacg aaagttgggg gagcgaagac
                                cgaaagcatt gaacatgggt gt-ttcatta atcaaggacg aaagttaggg gatcgaagat
                                cgaaagcatt cggcaaggat gttttcatta atcaagaacg aaagttgggg gatcgaagat
                                cgaaagcatg tgacaagcat ggtttcattg atcaagaacg aaagttgggg gatcgaagat
                                cgaaagcatt cgccaaggat gttttcatta atcaagaacg aaagttgggg gatcgaagat
                                cgaaagcatt cgccaaggat gttttcatta atcaagaacg aaagttgggg gatcgaagat
                                cgaaagcatt cgccaaggat gttttcatca atcaagaacg aaagttgggg gatcgaagat
                                cgaaggcatt cgacaaggat gttttcatta atcaagaacg aaagttgtgg gatcgaagat
                                cgaaggcatt cgacaaggat gttttcttta atcaagaacg aaagttatgg gatcgaagat
                                cgaaggcatt cgacaaggat gttttcatta atcaagaacg aaagttatgg gatcgaagat
                                cgaaagcatt cgacaaggat gttttcattg atcaagaacg aaagttgagg gcgcgaagat
                                cgaaagcatt tgacaaggat gttttcattg atcaagaacg aaagttaggg gatcgaagat
                                cgaaagcatt tgccaaggat gttttcatta atcaagaacg aaagtagggg gatcgaagac
                                cgaaagcatt tgccaaggat gttttcatta atcaagaacg aaagtagggg gatcgaagat
                                cgaaagcatt tcactcaact gtgtccatta atcaagaacg aaagttaggg gatcgaagac
                                ctaaagcagg tgg-aagcag actttcatca atcaagaacg aaagcta-gg gatcaaagac
                                cgaaagcatt ccacaaggat gttttcattg atcaagaacg aaagttgggg gatcgaagac
                                cgaaagcatt ccacaaagat gttttcatag atcaagaacg aaagttgggg gatcgaagac
                                cgaaagcatt cgacaaggat gttttcatta atcaagaacg aaagttgggg gatcgaagac
                                cgaaagcaat ccactaggag gttctcatta atcaagaacg aaagttgggg gatcgaagac
                                cgaaagcntt taccaaggat gttttcatta atcaagaacg aaagttaagg gatcgaagat
                                cgaaagcatt tgccaaggat gttttcatta atcaagaacg aaagttaagg gatcgaagac
                                cgaaagcatt taccaaggac gtatccatta atcaagaacg aaagttaggg gatcgaagat
                                cgaaggcatt taccaaggat gttttcattg atcaagaacg atagtttggg gatcgaagat
                                cgaaagcatc tgacaaggat gttttcatta atcaagaacg aaagttaggg gatcgaagac
                                cgaaagcgtt tgacaaggat gctctcatta atcaagaacg aaagttaggg gatcgaagac
                                cgaaagcatc taacaaggac gctttcattg atcaagaacg aaagttaggg gatcgaagac
                                cgaaagcatc cgccaagggt actctcattg atcaagaacg aaagttaagg gatcgaagac
                                cgaaagcgtt tatcaagggc gttttcattg atcaagaacg aaagttaagg gatcgaagac
                                cgaaagcagc cgacaagtac cctttctttg atcaagaacg aaagtctggg gatcgaagat
                                cgaaagcagc tcgcaagtac ccatcctttg atcaagaacg aaagtctggg gatcgaagat
                                cgaaagcagt catcaagggc acacccgttg atcaagagcg aaagttaagg gttcgaagac
                                cgtaagcagt catcaagggc attcccgttg atcaagagcg aaagttaagg gttcgaagac
                                cgaaagcagc tgtcaagggt tcacccgttg atcaagagcg aaagttaagg gttcgaagac
                                cgaaagcatt caccaaatac ttccccatta atcaagaacg aaagtttggg gatcgaagac
                                cgaaagcatt cggcaagtac ttccccatta atcaagaacg aaagtttggg gatcgaagac
                                cgaaagcatt cggcaagtac ttctccatta atcaagaacg aaagtttggg gatcgaagac
                                cgaaagcatt catcaaatac ttccccatta atcaagaacg aaagtttggg gatcgaagac
                                cgaaagcatt caccaaatac ttccccatta atcaagaacg aaagtttggg gatcgaagac
                                cgaaggcgtt taccaaggat gctttcatta atcaagaacg atagttaggg gatcgaactc
                                cgaaagcgtt tgccaaatat gttttcatta atcaagaacg aaagttaggg gatcgaaaat
                                cgaaggcatt cgtcaaggat gttttcatta atcaagaacg aaagttaggg gatcgaagac
                                cgaaagcatt caccaaggat gctctcattg atcaagaacg aaagttaggg gatcgaagac
                                caaaagcatt tgccaagtgt gtttccattg atcaagaacg aaagtttggg gatcgaagac
                                ctaacgcgtt cagccagtac gtacccgtcg atcaagaacg aaagtttggg gatcgaagac
                                cgaaagcagt cctccagaac ctatccatcg gtcaaggacg aaagtttggg gatcgaagac
                                cgaaagcagt ctgccaggat gtctccattg gtcaaggacg aaagtttggg gatcgaagac
                                cgaaagcatt tgtcaaagat gttttcatta atcaagaacg aaagttaggg gatcgaagac
                                cgaaagcatt tgtcaaagat gttttcatta atcaagaacg aaagttaggg gatcgaagac
                                cgaaagcatt tgccaaggat gttttcatta atcaagaacg aaagttaggg gatcgaagac
                                cgaaagcatt tgccaaggat gttttcatta atcaagaacg aaagttaagg gatcgaagat
                                cgaaagcatt tgccaaggat gttttcatta atcaagaacg aaagttaggg gatcgaagac
                                cgaaagcatt tgccaaggat gttttcatta atcaagaacg aaggttaggg gatcgaaaac
                                cgaaagcatt tgccaagaat gttttcatta atcaagaacg aaggttaggg tatcgaaaac
                                cgaaagcatt tgccaaggat gttttcatta atcaagaacg aaagttaggg gatcgaagac
                                cgaaagcatt taccaaggac gttttcatta atcaagaacg aaagttaggg gatcgaagat
                                cgaaagcatt tgccaaggac gttttcatta atcaagaacg aaagttaggg gatcgaagat
                                cgaaagcatt tgccaaggat gttttcgtta atcaagaacg aaagttaggg gatcgaagac
                                cgaaagcatt tgtcaaggat gttttcgtta atcaagaacg aaagttaggg gatcgaagac
                                cgaaagcatt cggcaaggat gttttcatta atcaagaacg aaagttaggg gatcgaagac
                                cgaaagcatt tgccaaggat gttttcattg atcaagaacg aaagttaggg gatcgaagac
                                cgaaagcatt tgccaagaat gttttcatta atcaagaacg aaagttagag gatcgaagac
                                cgaaa-cgtt tgccaagaat gtattcattg atcaagaacg aaagttacag gttcgaaggc
                                cgaaagcatt tgccaagaat gttttcttta atcaagagcg aaagtcagag gttcgaagac
                                cgaaagcatt tgccaagaat gttttcattg atcaagaacg aaagttgtgg gcgcgaaggc
                                cgaaagcatt tgtcaagaat gttttcatta gtcaagaacg aaagtcagag gcgcgaagac
                                cgaaagcatt tgccaagaat gttttcatta atcaagaacg aaagtcggag gttcgaagac
                                cgaaagcatt tgccaagaat gttttcatta atcaagaacg aaagtcggag gttcgaagac
                                cgaaagcatt tgccaagaat gtcttcatta atcaagaacg aaagtcagag gttcgaaggc
                                cgaaagcatt tgccaaagat gttttcatta atcaagaacg aaagttagag gttcgaaggc
                                cgaaagcatt tgccaagaat ggtttccttg atcaagaacg aaagtcggag gatcgaagac
                                cgaaagcatt tgccaagaat gttttcattg atcaggagcg aaagtcagag tttcgaagac
                                cgaaagcatt tgccaaggat gttttcatta atcaggaacg aaagttggag gctcgaagac
                                cgaaagcatt tgccaaggat gttttcatta atcaagaacg aaagttggag gctcgaagac
                                cgaaagcatt tgccaaaaat gttttcatta atcaagaacg aaagttagag gttcgaaggc

                                gatcagatac cgtcgtagtc ttaaccataa acgatgccga ccagtctttg ggttccgggg
                                gattagatac cgtcgtagtc ttaaccataa acgatgccga ccagtctttg ggttccgggg
                                gatcagatac cgtcgtagtc tcaaccgtaa acggtgccga ccggtcttcg ggttccgggg
                                gatcagatac cgtcgtagtc ttaaccataa accgtgccga ccagtctttg ggttccgggg
                                gatcagatac cgtcgtagtc ttaactataa actttgccga ccagtctttg ggttccggag
                                gatcagatac cgtcgtagtc ttaaccataa actatgccga ccagtctttg ggttccgggg
                                gatcagatac cgtcgtagtc ccaaccgtaa acgatgccga ccagtttttg ggttctgggg
                                gatcagatac cgtcgtagtc ccgaccgcaa acgatgccaa ccagtctttg ggttccgggg
                                gatcagatac cgtcgtagtc ttaaccataa acgatgccga ccagtctttg ggttccgggg
                                gatcagatac cgtcgtagtc cagactataa acaatgccga ctagtctatg ggtcctgggg
                                gattagatac cgtcgtagtc caaaccataa acgatgccaa ccaatttttg ggtcctgggg
                                gatcagatac cgtcgtagtc ttaaccataa acaatgtcga caaatgatcg gactctgggg
                                gatcagatac cgtcgtagtc ttaaccataa actatgccga ccaatctttg ggttccgggg
                                gatcagatac cgtcgtagtc ttaaccataa actatgccga ccaatctttg ggttccgggg
                                gatcagatac cgtcgtagtc tcaaccataa actatgccga ccaatatttg ggttccgggg
                                gatcagatac cgtcgtagtc tcaaccataa actatgccga ccaatatttg ggttccgggg
                                gatcagatac cgtcgtagtc tcaaccataa actatgccga ccaatatttg ggctccgggg
                                gatcagatac cgtcgtagtc tcaaccataa actatgccga ccaatatttg ggctccgggg
                                gaccagatac cgtcgtagtc ccaaccctaa acaatgtgaa cttatatttg cattccgggg
                                gatcagatac cgtcgtagtc tcaactataa actatgtcga ccaatatttg gattccgggg
                                gatcagatac cgtcgtagtc tcaaccataa accatgtcga ccgatatttg gattccgggg
                                gatcagatac cgtcgtagtc tcaactgtaa actatgtcga ccgatatttg gactccgggg
                                aatccagtcc taatgggata ggtctagtag tctaaaaaaa aaaatatttg cgctccgggg
                                ---------- ---------- ---------- ---------- ----tatttg gactccgggg
                                gatcagatac cgtcgtagtc gcaactataa actttgtcgc ccaagatttg gactctgggg
                                gatcagatac cgtcgtagtc gcaactataa actttgtcgc ccaatatttg gactctgggg
                                gatcagatac cgtcgtagtc gcaactataa actttgtcgc ccaatatttg gactctgggg
                                gatcagatac cgtcgtagtc gcaactataa actttgtcgc ccaatatttg gactctgggg
                                gatcagatac cgtcgtagtc gcaactataa actttgtcgc ccaatatttg gactctgggg
                                gatcagatac cgtcgtagtc gcaactataa actttgtcgc ccaatatttg gactctgggg
                                gatcagatac cgtcgtagtc gcaactataa actatgtcga ccaatatttg gactccgggg
                                gatcagatac cgtcgtagtc gcaactataa actatgtcga ccaatatttg gactccgggg
                                gatcagatac cgtcgtagtc gtagctgtaa attataccaa ctaatattcg ggttctgggg
                                gatcagatac cgtcgtagtc ccgaccgtaa acgatgccga ccgatattcg ggttccgggg
                                gatcagatac cgtcgtagtc ccgaccgtaa acgatgccga ccgatattcg ggttccgggg
                                gatcagatac cgtcgtagtc tcgaccgtaa acgatgccga ccggtattcg ggttccgggg
                                gatcagatac cgtcgtagtc ttaactttaa actatgtcga ctaatattcg gattccgggg
                                gatcagatac cgtcgtagtc tcaactgtaa actatgtcga ccgatatttg gatttcgggg
                                gatcagatac cgtcgtagtc tcaaccataa actatgtgga ccaatatttg cattccgggg
                                gatcagatac cgtcgtagtc tcaaccataa actatgtgga ccaatatttg cattccgggg
                                gatcagatac cgtcgtagtc tcaaccataa actatgtgga caaatatttg cattccgggg
                                gatcagatac cgtcgtagtc tcaaccataa actatgtgga ccaatatttg cattccgggg
                                gattagatac cgtcgtagtc acaaccgtaa actatgtcga ctcatattct gactccgggg
                                gatcagatac cgtcgtagtc ataaccgtaa actatgttga ctcgtattcg aactccgggg
                                gatcagatac cgtcgtagtc ataaccgtaa actatgttga ctcatattcg aactccgggg
                                gatcagatac cgtcgtagtc tcaaccgtaa acgatgtcga ctcgtaacca gactccgggg
                                gattagatac cgtcgtagtc ttaaccataa acaatgtcga cttttattca gactccgggg
                                gatcagatac cgtcgtagtc tctaccgtaa actatgccga ccagtgtttg ggttttgggg
                                gatcagatac cgtcgtagtc tctaccataa acgatgccga ccagtcgctg ggttctgggg
                                gatcagatac cgtcgtagtc ctaactataa acgatgtcaa ccaatttatg gacttcaggg
                                gatcagatac cgtcgtagtc ttatctataa acgatacaag ccagcgtttg tgtttcaggg
                                gatcagatac cgtcgtagtc tcaactataa acgatgccga ccagtgtttg ggcttcgggg
                                gatcagatac cgtcgtagtc tcaaccataa acgatgccga ctagttgatg ggcttcgggg
                                gatcagatac cgtcgtagtc tcaaccataa acgatgccga ccagtgtctg ggcttcgggg
                                gatcagatac cgtcgtagtc tcaaccataa acgatgccga ccagtctttg ggttccgggg
                                gatcagatac cgtcgtagtc ttaactataa actatgccga ccagtttttg ggttctgggg
                                gattagatac cgtcgtagtc ttgactgtaa actatgccga ccagtttttg ggttctgggg
                                gatcagagac cgttttagtc ttaaccataa acgatgccga ccaatgtttg ggttcttggg
                                gattagacac cgttgtagtc caaactgtaa actatgccgg ccctcgtttg ggttctaggg
                                gatcagatac cgtcgtagtc ttaaccataa acgatgccga ccagtttttg ggttccgggg
                                gatcagatac cgtcgtagtc ttaactataa acgatacgaa tcgatctttg cgttctgggg
                                gatcagatac cgtcgtagtc ttaactataa acgatgtggg ccaacttttg cactccgggg
                                gatcagatac cgtcgtagtc ttaactataa acgataccgg ccaatcttcg ggttctgggg
                                gatcagatac cgtcgtagtc ttaactataa acgataccga ccagtctttg ggttctgggg
                                gatcagatac catcgtagtc cagaccctaa atgctgccga ccattgtttg ggctccgggg
                                gatcagatac catcgtagtc cagaccctaa atcatgccgg ccatcgtctg ggctccgggg
                                gatcagatac cgtcgtagtc ttaactataa atgatactga ccagtctttg agttctgggg
                                gatcagatac cgtcgtagtc ttaactataa atgatgcaga ccagtctatg ggttctgggg
                                gatcagatac cgtcgtagtc ttgactataa atgataccga ccagtctatg ggttccgggg
                                gatcagatac cgtcgtagtc caaactataa actatgtcga ccagtgttta gattccgggg
                                gatcagatac cgtcgtagtc caaaccataa actatgtcga ccagtgtttg gattccgggg
                                gatcagatac cgtcgtagtc caaaccataa actatgtcga ccagtgtttg gactctgggg
                                gatcagatac cgtcgtagtc caaactataa actatgtcga ccagtgttta gattccgggg
                                gatcagatac cgtcgtagtc caaactataa actatgtcga ccagtgttta gattccgggg
                                gatcagatac cgaggtagtc ttaactgtaa aagatgacga ctagtttatg gtttccgggg
                                gatcagatac cgttgtagtc ctaactataa attatgacga cctgtgtttg gtttctgggg
                                gatcagatac cgtcgtagtc ttaacagtaa acgataccga ccagtctttg ggttctgggg
                                gatcagatac cgtcgtagtc ttaactataa actatgtcga ctaatttttg gattccgggg
                                gatcagatac cgtcgtagtc caagctataa acgatggcga ccactgtttg gcttccgggg
                                gatcagatac cgtcgtagtc caaaccgtaa actatgccgc ctgggctttg ggttctgggg
                                gatcagatac cgtcgtagtc caaactataa acgatgtcat ctaacgcatg gactctgggg
                                gatcagatac cgtcgtagtc caaactataa acgatgtcgc ctgacttatg gactctgggg
                                gatcagatac cgtcgtagtc ttaactataa actatgccga ccaatttttg ggttctgggg
                                gatcagatac cgtcgtagtc ttaaccataa actatgccga ccagtctttg ggttctgggg
                                gatcagatac cgtcgtagtc ttaaccataa a-tgtgccga ccaatatttg ggttccgggg
                                gattagatac catcgtagtc ttaaccataa acgatgccga ccagt-tttg ggttctgggg
                                gatcagatac cgtcgtagtc ttaaccataa actatgccga ctagt-tttg ggttccgggg
                                gatcagatac cgttgtagtc ttaacagtaa actatgccga ctagactttg ggttctgggg
                                gattagatac cgttgtagtc ttaacagtaa actatgccga ct--cctttt ggttctgggg
                                gatcagatac cgtcgtagtc ttaaccataa actatgccga ctagc-tttg ggttccgggg
                                gatcagatac cgtcgtagtc ttaaccataa actatgccga ctagc-tttg ggttctgggg
                                gatcagatac cgtcgtagtc ttaaccataa actatgccga ctagc-tttg ggttctgggg
                                gatcagatac cgtcgtagtc ttaaccataa actatgccga ctagt-tttg ggttccgggg
                                gatcagatac cgtcgtagtc ttaaccataa actatgccga ctagt-tttg ggttccgggg
                                gatcagatac cgtcgtagtc ttaaccttaa acgatgccaa ctagt-tttg ggttctgggg
                                gatcagatac cgtcgtagtc ttaaccataa actatgccga ctagc-tttg ggttccgggg
                                gatcagatac cgtcctagtt ctaaccataa acgatgccga ctagt-tttg ggttccgggg
                                gatacgatac cgccctagtt ctaaccataa actatgccga cc-gtttttg ggttccgggg
                                gatcagatac cgtcctagtt ctgactataa acgatgccaa ctagtctttg ggttccgggg
                                gatcagatac cgccctagtc acaaccataa acgatgccaa ccagttttcg ggttccgggg
                                gatcagatac cgtcgtagtt ctgaccataa acgatgccaa ctagtttttg ggttccgggg
                                gatcagatac cgtcgtagtt ccgaccataa acgatgccga ctcgtctttg ggttccgggg
                                gatcagatac cgtcgtagtt ccgaccataa acgatgccga ccggtctttg ggttccgggg
                                gattagatac cgccctagtt ctgaccgtaa acgatgccat ctcgtctttc ggttccgggg
                                gatcagatac cgccctagtt ctaaccataa acgatgccag ctagtttttg ggctccgggg
                                gatcagatac cgtcgtagtt ccgactgtaa atgatgccag ctgacctttg ggttccgggg
                                gatcagatac cgtcgtagtt ctgaccataa acgatgccaa ctgatctttg ggctccgggg
                                gattagatac cgtcgtagtt ccaaccataa acgatgccgc ctagc-tttg ggttccgggg
                                gatcagatac cgtcctagtt ccaaccataa acgatgccgt ctgcc-ttcg ggttccgggg
                                gatcagatac cgccctagtt ctaaccataa acgatgccag ccagcgtttg ggttccgggg

                                ggagtatggt cgcaaggctg aaacttaaag gaattgacgg aagggcaacc aggagtggag
                                ggagtatggt cgcaaggctg aaacttaaag gaattgacgg aagggcaacc aggagtggag
                                ggagtatggt cgcaaggctg aaacttaaag gaattgacgg aagggcaacc aggagtggag
                                ggagtatggt cgcaaggctg aaacttaaag gaattgacgg aagggcaacc aggagtggag
                                ggagtatggt cgcaaggctg aaacttaaag gaattgacgg aagggcaacc aggagtggag
                                ggagtatggt cgcaagtctg aaacttaaag gaattgacgg aagggcaacc aggagtggag
                                ggagtctggt cgcaaggctg aaacttaaag gaattgacgg aagggcaacc aggagtggag
                                ggagtatggt cgcaaggctg aaacttaaag gaattgacgg aagggcaacc aggcgtgggg
                                ggagtatggt cgcaaggctg aaacttaaag gaattgacgg aagggcaacc aggagtggag
                                ggagtatggt cacaaggctg aaacttaaag gaattgacgg aagggcaacc agaggtggaa
                                ggagtatggt cgcaaggctg aaacttaaag gaattgacgg aagggcaacc aggggtggaa
                                ggagtatggt cgcaaggctg aaacttaaag gaattgacgg aagggcaacc aggtgtggta
                                ggagtatggt cgcaaggctg aaacttaaag gaattgacgg aagggcaacc aggagtggag
                                ggagtatggt cgcaaggctg aaacttaaag gaattgacgg aagggcaacc aggagtggag
                                ggagtatggt cgcaaggctg aaacttaaag gaattgacgg aagggcaaca aggagtggaa
                                ggagtatggt cgcaaggctg aaacttaaag gaattgacgg aagggcaaca aggagtggaa
                                ggagtatggt cgcaaggctg aaacttaaag gaattgacgg aagggcaaca aggartggaa
                                ggagtatggt cgcaaggctg aaacttaaag gaattgacgg aagggcaaca aggagtggaa
                                ggagtatggt cgcaaggctg aaacttaaag gaattgacgg aagggcaacc aggagtggaa
                                ggagtatggt cgcaaggctg aaacttaaag gaattgacgg aagggcaacc aggagtggaa
                                ggagtatggt cgcaaggctg aaacttaaag gaattgacgg aagggcaacc aggagtggaa
                                ggagtatggt cgcaaggctg aaacttaaag gaattgacgg aagggcaacc aggagtggaa
                                g-agtatggt cgcaaggctg aaacttaaag gaattgacgg aagggcaacc aggagtggaa
                                ggagtatggt cgcaaggctg aaacttaaag gaattgacgg aagggcaacc aggagtggaa
                                gaagtatggt cgcaaggctg aaacttaaag gaattgacgg aagggcaacc aggagtggaa
                                gaagtatggt cgcaaggctg aaacttaaag gaattgacgg aagggcaacc aggagtggaa
                                gaagtatggt cgcaaggctg aaacttaaag gaattgacgg aagggcaacc aggagtggaa
                                gaagtatggt cgcaaggctg aaacttaaag gaattgacgg aagggcaacc aggagtggaa
                                gaagtatggt cgcaaggctg aaacttaaag gaattgacgg aagggcaacc aggagtggaa
                                gaagtatggt cgcaaggctg aaacttaaag gaattgacgg aagggcaacc aggagtggaa
                                gaagtatggt cgcaaggctg aaacttaaag gaattgacgg aagggcaacc aggagtggaa
                                gaagtatggt cgcaaggctg aaacttaaag gaattgacgg aagggcaacc aggagtggaa
                                ggagtatggt cgcaagtctg aaacttaaaa gaattgacgg aaaggcaacc aggcgtggaa
                                ggagtatggt cgcaaggccg aaacttaaag gaattgacgg aagggcaacc aggagtggaa
                                ggagtatggt cgcaaggccg aaacttaaag gaattgacgg aagggcaacc aggagtggaa
                                ggagtacggt cgcaaggctg aaacttaaag gaattgacgg aagggcaacc aggagtggaa
                                ggagtatggt cgcaaggctg aaacttaaag gaattgacgg aagggcaacc aggagtggaa
                                ggagtatggt cgcaaggctg aaacttaaag ggattgacgg aagggcaacc aggagtggaa
                                ggagtatggt cgcaagtctg aaact-aaag gaattgacgg aagg-caacc aggagtg-aa
                                ggagtatggt cgcaaggctg aaact--aaa ggaatgacgg aagggcaacc aggagtggaa
                                ggagtatggt cgcaaggctg aaacttaaag gaattgacgg aagggcaacc aggagtggaa
                                ggagtatggt cgcaaggctg aaacttaaag gaattgacgg aagggcaacc aggagtggaa
                                ggagtatggt cgcaaggctg aaacttaaag gaattgacgg aagggcaacc aggagtggaa
                                ggagtatggt cgcaaggctg aaacttaaag gaattgacgg aagggcaacc aggtgtggaa
                                ggagtatggt cgcaaggctg aaacttaaag gaattgacgg aagggcaacc aggagtggaa
                                ggagtatggt cgcaaggctg aaacttaaag gaattgacgg aagggcaacc aggagtggag
                                ggagtatggt cgcaagagtg aaacttaaag gaattgacgg aagggcaacc aggagtggaa
                                ggagtatggt cgcaaggctg aaacttaaag gaattgacgg aagggcaacc aggagtggaa
                                ggagtatggt cgcaaggctg aaacttaaag gaattgacgg aagggcaacc aggcgtggaa
                                ggagtatggt cacaaggctg aaacttaaag gaattgacgg aagggcaacc aggagtggag
                                ggagtatggc cgcaagactg aaacttaaag gaattgacgg aaaggcaacc agaggtggag
                                gaagtatggt cgcaaggctg aaacttaaag gaattgacgg aaggacaacc aggagtggag
                                ggagtatggt cgcaaggcag aaacttaaag gaattgacgg gagggcaacc aggagtggag
                                ggagtatggt cgcaaggctg aaacttaaag gaattgacgg aagggcaaca agaagtgga-
                                ggagtatggt cgcaaggctg aaacttaaag gaattgacgg aagggcaacc aggcgtggag
                                ggagtatggt cgcaaggctg aaacttaaag gaattgacgg aggggcaacc aggagtggag
                                gaagtatggt cgcaaggctg aaacttaaag gaattgacgg aggggcaacc aggagtggag
                                gaagtacgat cgcaaggttg aaacttaaag gaattgacgg aaggacaacc aggtgtggaa
                                ggagtatggt cgcaagactg gaacttaaag gaattgacgg aaggccaaca agttgtggaa
                                ggagtatggt cgcaaggctg aaacttaaag gaattgacgg aagggcaacc aggagtggag
                                ggagtatggt cgcaaggctg aaacttaaag gaattgacgg aagggcaacc aggagtggag
                                ggagtatggt cgcaaggctg aaacttaaag gaattgacgg aagggcaacc aggagtggag
                                ggagtatggt cgcaaggctg aaacttaaag gaattgacgg aagggcaacc agaagtggag
                                ggagtatggt cgcaaggctg aaacttaaag gaattgacgg aagggcaacc agaagtggag
                                ggagtatggt cgcaagactg aaacttaaag gaattgacgg aagagcaaca aggagtggag
                                ggagtatggt cgcaagactg aaacttaaag gaattgacgg aagagcaaca aggagtggag
                                ggagtatggt cgcaaggctg aaacttaaag gaattgacgg aagggcaaca aagagtggaa
                                ggagtatggt cgcaaggctg aaacttaaag gaattgacgg aagggcaaca aagagtggaa
                                ggagtatggt cgcaaggctg aaacttaaag gaattgacgg aagggcaacc aggagtggag
                                ggagtatggt cgcaagtctg aaacttaaag gaattgacgg aagggcaaca aggagtggag
                                ggagtatggt cgcaagtctg aaacttaaag gaattgacgg aagggcaaca aggagtggaa
                                ggagtatggt cgcaagtctg aaacttaaag gaattgacgg aagggcaaca aggagtggaa
                                ggagtatggt cgcaagtctg aaacttaaag gaattgacgg aagggcagca aggagtggag
                                ggagtatggt cgcaagtctg aaacttaaag gaattgacgg aagggcaaca aggagtggag
                                ggagtatggt cgcaagactg aaacttaaag gaattgacgg aagggcaacc aggagtggag
                                ggagtatggt cgcaagactg aaacttaaag gaattgacgg aggaataacc agaagtggag
                                ggagtatggt cgcaaggctg aaacttaaag gaattgacgg aagggcaacc aggagtggag
                                ggagtatggt cgcaaggctg aaacttaaag gaattgacgg aaaggcaacc aggagtggag
                                gaagtatggt cgcaaggctg aaacttaaag gaattgacgg aaggacaacc aggagtggag
                                ggagtatggt cgcaaggctg aaacttaaag gaattgacgg aagggcaacc aggagtggag
                                ggagtatggt cgcaaggctg aaacttaaaa gaattgacgg aagatcaacc aggagtggaa
                                ggagtatggt cgcaaggctg aaacttaaaa gaattgacgg aagatcaacc aggagtggaa
                                ggagtatggt cgcaaggctg aaacttaaag gaattgacgg aagggcaacc aggagtggag
                                ggagtatggt cgcaaggctg aaacttaaag gaattgacgg aagggcaacc aggagtggag
                                ggagtatggt cgcaaggctg aaacttaaag gaattgacgg aagggcaacc aggagtggag
                                ggagtatggt cgcaaggctg aaacttaaag gaattgacgg aagggcaacc aggagtggag
                                ggagtatggt cgcaaggctg aaacttaaag gaattgacgg aagggcaacc aggagtggag
                                ggagtatggt cgcaaggctg aaacttaaag gaattgacgg aagggcaacc aggtgtggag
                                ggagtatggt cgcaaggctg aaacttaaag aaattgacgg aagggcaacc aggagtggag
                                ggagtatggt cgcaaggctg aaanttaaag gaattgacgg aagggcaaca aggagtggag
                                ggagtatggt cgcaaggctg aaacttaaag gaattgacgg aagggcaacc aggagtggag
                                ggagtatggt cgcaaggctg aaacttaaag gaattgacgg aagggcaacc aggagtggag
                                ggagtatggt cgcaaggctg aaacttaaag gaattgacgg aagggcaacc aggagtggag
                                ggagtatggt cgcaaggctg aaacttaaag gaattgacgg aagggcaacc aggagtggag
                                ggagtatggt cgcaaggctg aaacttaaag gaattgacgg aagggcaacc aggagtggag
                                ggagtatggt cgcaaggctg aaacttaaag gaattgacgg aagggcaacc aggagtggag
                                gaagtatggt tgcaaagctg aaacttaaag gaattgacgg aagggcaacc aggagtggag
                                gaagtatggt tgcaaagctg aaacttaaag gaattgacgg aagggcaacc aggagtgagc
                                gaagtatggt tgcaaagctg aaacttaaag gaattgacgg aagggcaacc aggagtggag
                                gaagtatggt tgcaaagctg gaacttaaag gaattgacgg aagggcaacc aggagtggag
                                gaagtatggt tgcaaagctg aaacttaaag gaattgacgg aagggcaacc aggagtggag
                                ggagtatggt tgcaaagctg aaacttaaag gaattgacgg aagggcaacc aggagtggag
                                ggagtatggt tgcaaagctg aaacttaaag gaattgacgg aagggcaacc aggagtggag
                                gtagtatggt tgcaaagctg aaacttaaag aaattgacgg aagggcaaca aggcgtggag
                                gaagtatggt tgcaaagctg aaacttaaag gaattgacgg aagggcaacc aggagtggag
                                gaagtatggt tgcaaagctg aaacttaaag gaattgacgg aagggaaacc aggagtgggh
                                ggagtatggt tgcaaagctg aaacttaaag gaattgacgg aagggcaacc aggagtggag
                                ggagtatggt cgcaagactg aaacttaaag gaattgacgg aagggcaacc aggagtggag
                                ggagtatgtt cgcaagaatg aaacttaaag gaattgacgg aagggcaacc aggagtggaa
                                gaagtatggt tgcaaagctg aaacttaaag gaattgacgg aagggcaacc aggagtggag

                                cctgcggctt aatttgactc aacacgggga aacttaccag gtccggacaa aggattgaca
                                cctgcggctt aatttgactc aacacgggga aacttaccag gtccggacaa aggattgaca
                                cctgcggctt aatttgactc aacacgggga aactcaccag gtccagacgg aggattgaca
                                cctgcggctt aatttgactc aacacgggga aacttaccag gtccagacag aggattgaca
                                cctgcggctt aatttgactc aacacgggaa aactcaccgg gtccagacaa aggattgaca
                                cctgcggctt aatttgactc aacacgggaa aacttaccag gtccagacag aggattgaca
                                cctgcggctt aatttgactc aacacgggga aactcaccag gtccagactg aggattgaca
                                tttgcggctt aattcgactc aacacgggaa accttaccag gtccggacta aggattgaca
                                cctgcggctt aatttgactc aacacgggga aacttaccag gtccggacaa acgattgaca
                                tctgcggctt aatttgactc aacacgggaa aactcaccag gtccggacaa aggattgaca
                                cctgcgg--- ---------- ---------- ---------- ---------- ----------
                                cttgcggttt aatttgactc aacacgggga aactcaccag gtcaggacaa aggattgaca
                                cctgcggctt aatttgactc aacacgggaa aacttaccag gtccagataa aggattgaca
                                cctgcggctt aatttgactc aacacgggga aacttaccag gtccagacaa aggattgaca
                                cttgcggttt aatttgactc aacacgggaa aacttaccag gtccagacag aggattgaca
                                cttgcggttt aatttgactc aacacgggaa aacttaccag gtccagacag aggattgaca
                                cctgcggttt aatttgactc aacacgggga aacttaccag gtccagacag aggattgaca
                                cctgcggttt aatttgactc aacacgggga aacttaccag gtccagacag aggattgaca
                                cctgcggctt aatttgactc aacacgggga aacttaccag gaccgtactt aggattgaca
                                cctgcggctt aatttgactc aacgcgggga aactcaccag gtccggatag aggattgaca
                                cctgcggctt aatttgactc aacacgggga aacttaccag gtccggacag aggattgaca
                                cctgcggctt aatttgactc aacacgggga aacttaccag gtccggacag aggattgaca
                                cctgcggttt aattcgactc aacccgggaa aacttaccag gtccagacaa aggattgaca
                                cctgcggttt aattcgactc aacccgggaa aacttaccag gtccagacaa aggattgaca
                                cctgcgg--- ---------- ---------- ---------- ---------- ----------
                                cctgcggctt aatttgactc aacacgggga aacttaccag gtccagacaa aggattgaca
                                cctgcggctt aatttgactc aacacgggga aacttaccag gtccagacaa aggattgaca
                                cctgcggctt aatttgactc aacacgggga aacttaccag gtccagacaa aggattgaca
                                cctgcggctt aatttgactc aacacgggga aacttaccag gtccggacaa aggattgaca
                                cctgcggctt aatttgactc aacacgggga aacttaccag gtccagacaa aggattgaca
                                cctgcggctt aatttgactc aacacgggaa aacttaccag gtccagacaa aggattgaca
                                cctgcggctt aatttgactc aacacgggga aacttaccag gtccagacaa aggattgaca
                                tctgcggctc aatttgactc aacacgggga aactcaccag gtcagtttta aggattgaca
                                tctgcggctt aatttgactc aacgcgggaa aactcaccag gtcaggacaa aggattgacg
                                tctgcggctt aatttgactc aacgcgggaa aactcaccag gtcaggacaa aggattgacg
                                cctgcgg--- ---------- ---------- ---------- ---------- ----------
                                cctgcggctt aattggactc aacgccggaa aactcaccag gtccggacat aggattgaca
                                tctgcggctt aatttgactc aacacgggaa aacttaccag gtccggacag aggattgaca
                                cctgcggctt aatttgactc aacacgggga aacttaccag gtccggacat aggattgaca
                                cctgcggctt aatttgactc aacacgggga aacttaccag gtccggacat aggattgaca
                                cctgcggctt aatttgactc aacacgggga aacttaccag gtccggacat aggattgaca
                                cctgcggctt aatttgactc aacacgggga aacttaccag gtccggacat aggattgaca
                                cctgcggctt aatttgactc aacacgggga aacttaccca gtccggacag aggattgaca
                                tctgcggctt aatttgactc aacacgggga aacttaccca gtccggacgg aggattgaca
                                cctgcggctt aatttgactc aacacgggga aacttaccca gtccggacgg aggattgaca
                                tctgtggctt aatttgactc aacacgggga aacttaccaa gtccgaacag aggattgaca
                                cctgcggctt aatttgactc aacacgggga aacttaccgg gtccggacag aggattgaca
                                cctgcggctt aatctgactc aacacgggga aacttacgag gtcaggacag aggattgaca
                                cctgcggctt aatttgactc aacacgggga aacttaccag gtccagacaa aggattgaca
                                cctgcggctt aatttgactc aacacgggaa aacttaccaa gaccgaacaa aggaatgaca
                                cgtgcggctc aatttgactc aacacgggaa aactcaccag gtccagacag atgactgaca
                                cctgcggctc aatttgactc aacacgggga aacttaccag gtccagacag aggatagaca
                                cgtgcggctt aatttgactc aacacgggga aacttaccag ggccagatag gggattgaca
                                -ctgcggctt aatttgactc aacacgggga aacttaccag gtccagacaa aggattgaca
                                cctgcggctt aatttgactc aacacgggga aacttaccag gtccggacaa aggattgaca
                                cgtgcggctt aatttgactc aacacgggaa aacttaccag gtccagacaa aggattgaca
                                cgtgcggctt aatttgactc aacacgggaa aacttaccag gtccagacaa aggattgaca
                                tctgcggctt aattcgactc aacacgggac aacttaccag gtccagataa aggattgaca
                                cgtgcggctt aatttgagtc aacacgggaa aactttccag ggcaagacgg aggattgaca
                                cctgcggctt aatttgactc aacacgggaa acctcaccag gtccagacaa aggattgaca
                                cctgcggctt aatttgactc aacacgggaa aacttactag gtcagaacat atgattgaca
                                cctgcggctt aatttgactc aacacgggaa aactcactag gtcaggacaa aggattgaca
                                cctgcggctt aatttgactc aacacgggaa atctcaccag gtccagacaa atgatagaca
                                cctgcggctt aatttgactc aacacgggaa atctcaccag gtccagacat atgaaagaca
                                cctgcggctt aatttgactc aacacgggaa aactcacatt ggcaagagat aagatgcccg
                                cctgcggctt aatttgactc aacacgggga aactcactag ggcaggaggt aagatggaca
                                cctgcggctt aatttgactc aacacgggaa aactcaccag gtccagatat atgaaagaca
                                cctgcggctt aatttgactc aacacgggaa aactcaccag gtccggatat atgaaagtca
                                cctgcggctt aatttgactc aacacgggga aactcaccgg gtccggatag acgaaggaca
                                cctgcggctt aatttgactc aactcgggaa aacttaccaa gctaagataa aggattgaca
                                cctgcggctt aatttgactc aactcgggaa aacttaccaa gctcagataa aggattgaca
                                cctgcggctt aatttgactc aactcgggaa aacttaccaa gctcagataa aggattgaca
                                cctgcggctt aatttgactc aactcgggaa aacttaccaa gctaagataa aggattgaca
                                cctgcggctt aatttgactc aactcgggaa aacttaccaa gctaagataa aggattgaca
                                cctgcggttt aatttgactc aacacgggga aactcaccag gtccagatat atgattgaca
                                cctgcggctt aatttgactc aacacgggaa aacttaccag gtccagatat atgattgaca
                                cctgcggctt aatttgactc aacacgggga aacttaccaa gtcaagacaa aggattgaca
                                cctgcggctt aatttgactc aacacgggga aacttaccaa gtccggacaa atgattgaca
                                cctgcggctt aatttgactc aacacg-gaa aactcacgag gtccagacat atgattgaca
                                cctgcggctt aatttgactc aacacgggga aacttaccag gtccggacag aggattgaca
                                cctgcggctt agtttgactc aacacgggaa agctcaccag gtccggacag atgattgaca
                                cctgcggctt aatttgactc aacacgggaa agctcaccag gtccggacaa atgattgaca
                                cctgcggctt aatttgactc aacacgggaa aacttaccag gtccagacat aggattgaca
                                cctgcggctt aatttgactc aacacgggaa aacttaccag gtccagacat aggattgaca
                                cctgcggctt aatttgactc aacacgggga aactcaccag gtccagataa aggattgaca
                                cctgcggctt aatttgactc aacacgggga aactcaccag gtccagacaa aggattgaca
                                cctgcggctt aatttgactc aacacgggaa aactcaccag gtccagacaa aggattgaca
                                cctgcggctt aatttgactc aacacgggga aactcaccag gtccagacat aggattgaca
                                cctgcggctt aatttgactc aacacgggaa aactcaccgg gtccggacaa aggattgaca
                                cctgcggctt aatttgactc aacacgggga aactcaccag gtccagacaa aggattgaca
                                cctgcggctt aatttgactc aacacgggga aactcaccag gtccagacaa aggattgaca
                                cctgcggctt aatttgactc aacacgggga aactcaccag gtccagacaa aggattgaca
                                cctgcggctt aatttgactc aacacgggaa aactcaccag gtccggacaa aggattgaca
                                cctgcggctt aatttgactc aacacgggaa aactcaccag gtccggacag aggattgaca
                                cctgcggctt aatttgactc aacacgggga aactcaccgg gtccggacaa aggattgaca
                                cctgcggctt aatttgactc aacacgggga aactcaccag gtccagacaa aggattgaca
                                cctgcggctt aatttgactc aacacgggga aactcaccag gtccagacaa aggattgaca
                                tgcgc---tt aatttgactc aacacgggaa aactcacccg gcccggacaa aggattgaca
                                cctgcggctt aatttgactc aacacgggaa atctcacccg gcccggacag aggattgaca
                                cctgcggctt aatttgactc aacacgggga aactcacccg gcccggacaa aggattgaca
                                cctgcggctt aatttgactc aacacgggaa aactcacccg gtccggacaa aggattgaca
                                cctgcggctt aatttgactc aacacgggaa acctcacccg gcccggacac aggattgaca
                                cctgcggctt aatttgactc aacacgggaa acctcacccg gcccggacac aggattgaca
                                cttgcggctt aatttgactc aacacgggaa aactcacccg gtccggacat aggactgaca
                                cctgcggctt aatttgactc aacacgggaa aacttaccag gtc-gaacat gtgtaagaca
                                cctgcggctt aatttgactc aacacgggaa aactcacccg gcccggacaa aggattgaca
                                cctgcggttt aattsgactc aacacgggaa aactcacccg gcccggacag aggattgaca
                                cctgcggctt aatttgactc aacacgagga aactcaccag gtccagacag aggattgaca
                                cctgcggttt aatttgactc aacacgggaa aactcaccag gtccagacaa aggattgaca
                                cctgcggctt aatttgactc aacacgggaa acctcaccag gcccggacaa aggattgaca

                                gattgatagc tctttcttga tatgggtggt ggtgcatggc cgttcttagt tggtggatga
                                gattgatagc tctttcttga tatgggtggt ggtgcatggc cgttcttagt tggtggatga
                                gattgagagc tctttctcga tatgggtggt ggtgcatggc cgttcttagt tggtggacga
                                gattgagagc tctttcttga tatgggtggt ggtgcatggc cgttcttagt tggtggacga
                                gattgagagc tctttcttga tatgggtggt ggtgcatggc cgttcttagt tggtggatga
                                gattgagagc tctttcttga tatgggtggt ggtgcatggc cgttcttagt tggtggatga
                                gattgacagc tctttcttga caagggtggt ggtgcatggc cgttcttagt tggtggacga
                                gactaaggga cctttcttga tgagggtggt ggtgcatggc cgttcttggt tggtggacga
                                gattgatagc tctttcttga tatgggtggt ggtgcatggc cgttcttagt tggtggacga
                                gattgagagc tctttcttga tatgggtggt ggtgcatggc cgttcttagt tcgtggatga
                                ---------- ---------- ---------- ---------- ---------- ----------
                                gattgaaagg tctttcatga tatgggtggt ggtgcatggc cgatcttagt tcgtgattga
                                gattgatagc tctttcttga tataagtggt ggtgcatggc cgttcttagt tggtggacga
                                gattgagagc tctttcttga tatgggtggt ggtgcatggc cgttcttagt tggtggatga
                                gattgagagc tctttcttga tgtgggtggt ggtgcatggc cgtttctagt tggtggatga
                                gattgagagc tctttcttga tgtgggtggt ggtgcatggc cgtttctagt tggtggatga
                                gattgagagt tctttcttga tgtgagtggt ggtgcatggc cgtttctagt tggtggatga
                                gattgagagt tctttcttga tgtgagtggt ggtgcatggc cgtttctagt tggtggatga
                                ggttgatagc cctttnttga ttagaatggt ggtgcatggc cgtttttagt tggtggatga
                                gattgaaagc tctttcttga tgtaaaaggt ggtgcatggc cgtttttagt tggtggatat
                                gattgatagc tctttcttga cgtggaaagt ggtgcatggc cgtttttagt tggtggatga
                                gattgatagc tctttcttga cgtggaaagt ggtgcatggc cgtttttagt tggtggatga
                                gattgatagc tctttcttga tgtgtaaagt ggtgcatggc cgtttttagt tggtggatga
                                gattgatagc tctttcttga tgtgtaaagt ggtgcatggc cgtttttagt tggtggatga
                                ---------- ---------- ---------- ---------- ---------- ----------
                                gattgatagc tctttcttga tgtggaaagt ggtgcatggc cgtttttagt tggtggatga
                                gattgatagc tctttcttga tgtggaaagt ggtgcatggc cgtttttagt tggtggatga
                                gattgatagc tctttcttga tgtggaaagt ggtgcatggc cgtttttagt tggtggatga
                                gattgatagc tctttcttga tgtggaaagt ggtgcatggc cgtttttagt tggtggatga
                                gattgatagc tctttcttga tgtggaaagt ggtgcatggc cgtttttagt tggtggatga
                                gattgatagc tctttcttga tgtggaaagt ggtgcatggc cgtttttagt tggtggatga
                                gattgatagc tctttcttga tgtggaaagt ggtgcatggc cgtttttagt tggtggatga
                                gattaaaggc tctttcttga gatttaaggc ggtgcatggc cgtttcatat tggtgaatga
                                gactgaagga tctttctcga cgtggaaagt ggtgcatggc cgtttttggt tggtggacga
                                gactgaagga tctttctcga cgtggaaagt ggtgcatggc cgtttttggt tggtggacga
                                ---------- ---------- ---------- ---------- ---------- ----------
                                gattgatagt tctttcttga tgtggaaagt ggtgcatggc cgtttttagt tggtggatga
                                gattgagagc tctttcttga tgtgggtggt ggtgcatggc cgtttttagt tggtggatga
                                gattgagagc tctttcttga tgtgggtggt ggtgcatggc cgtttttagt tggtggatga
                                gattgagagc tctttcttga tgtgggtggt ggtgcatggc cgtttttagt tggtggatga
                                gattgagagc tctttcttga tgtgggtggt ggtgcatggc cgtttttagt tggtggatga
                                gattgagagc tctttcttga tgtgggtggt ggtgcatggc cgtttttagt tggtggatga
                                gattgatagc tctttcttga tgtggaagcc ggtgcatggc cgtttttagt tggtggatga
                                gattgatagt tctttcttga tgtggaagcc ggtgcatggc cgtttttagt tggtggacga
                                gattgatagt tctttcttga tgtgggagcc ggtgcatggc cgtttttagt tggtggatga
                                gattaatagc tctttcttga cgtggagagt ggtgcatggc cgtttttagt tggtggatga
                                gattgatagc tctttcttga agtgggtggt ggtgcatggc cgtttttagt tggtggatga
                                gattgaaagc tctttcttga agtgggtggt ggtgcatggc cgttcttagt tggtggatga
                                gattgagagc tctttcttga tgtgggtggt ggtgcatggc cgttcttagt tggtggatga
                                gattaagagt tctttcatga attgggtagt ggtgcatggc cgttcttagt tggtggatga
                                gwtttgaagc tctttcacga tttgggtkgt ggtgcatggc cgttcttagt tcgtggatga
                                gattgagagc tctttcttga gctgggtggt ggtgcatggc cgttcttagt tggtggttga
                                gattgagagc tctttcatga ggtaggtggt ggtgcatggt cgttcttagt tggtggttga
                                gattgagagc tctttctaga gctgggtggt ggtgcatggc cgttcttagt tcgtggttaa
                                gattgaaagc tctttcatga tttgggtggt ggtgcatggc cgttcttagt tggtgggtga
                                gattgatagc tctttcatga aatgggtggt ggtgcatggc cgttcttagt tggtggatga
                                gattgatagc tctttcatga aatgggtggt ggtgcatggc cgttcttagt tggtggatga
                                gattga-agc tctttcttga tgtagatggt ggtgcatggc cgttcttagt tggtggatga
                                gattgagagc tctttcttga ttcggttagt ggtgcatggc cgctcttagt tggtgcttga
                                gattgagagc tctttcttga tatgggtggt ggtgcatggc cgttcttagt tggtggatga
                                gattgatagc tctttcttaa tatgggtggt ggtgcatggc cgttcttagt tggtggatga
                                gattgatagt tctttcataa tatgggtggt ggtgcatggc cgttcttagt tggtggatga
                                gattgatagc tctttctaga gatgggtggt ggtgcatggc cgttcttagt tggtgaatga
                                ggttgacgac -ctttcttga tatgggtggt ggtgcatggc cgttcttagt tggtggatga
                                gccccgatgg caaggcaaga cctcagtggt ggtgcatggt cgttcttagt tcgtggatga
                                gccgatcagg gctttcctga ctccagtggt ggtgcatggt cgttcttagt tcgtggatga
                                agctgaaaga cttttctcaa tgtaagtggt ggtgcatggt cgttcttagt tcgtggatga
                                agctgaaaga ctttactcaa tgtaagtggt ggtgcatggt cgttcttagt tcgtggatga
                                agctgataga cttttctaga agtaagtggt ggtgcatggc cgttcttagt tcgtgaacga
                                gactaagaga tctttcatga tataagtggt ggtgcatggt cgttcttagt tggtggacga
                                gactaaaaga tttttcatga tataagtggt ggtgcatggt cgttcttagt tggtggatga
                                gactaaaaga tctttcatga tataagtggt ggtgcatggt cgttcttagt tggtggatga
                                gactaaaaga tctttcatga tataagtggt ggtgcatggt cgttcttagt tggtggacga
                                gactaaaaga tctttcatga tataagtggt ggtgcatggt cgttcttagt tggtggacga
                                gactga-agt tctttcttga attaagtggt ggtgcatggc cgttcttagt tggtggatga
                                gactta-agc tctttcttga attaagtggt ggtgcatggc cgttcttagt tggtggacga
                                gattaatagc tctttcttga tatgggtggt ggtgcatggc cgttcttagt tggtggatga
                                gactaatagc tctttcttga tatgggtggt ggtgcatggc cgttcttagt tggtggatga
                                gattgaacgc tctttcttga tatgggtggt ggtgcatggc cgttcttagt tcgtggatga
                                ggctgatgac -ctttcttga tatgggtggt ggtgcatggc cgttcttagt tggtgaacga
                                gattgacagc tctttcttga ggtgggtggt ggtgcatggc cgttcttagt tggtggatga
                                gattaagagc tctttcttga agtgggtggt ggtgcatggc cgttcttagt tggtggatga
                                gattgagagc tctttcttga tgtgggtggt ggtgcatggc cgttcttagt tggtggatga
                                gattgagagc tctttcttga tgtgggtggt ggtgcatggc cgttcttagt tggtggatga
                                gattgagagc tctttcttga tatacgtggt ggtgcatggc cgttcttagt tggtggatga
                                gattgaaagc tctttcttga tatgggtggt ggtgcatggc cgttcttagt tcgtggatga
                                gattgagagc tctttcttga tatgggtggt ggtgcatggc cgttcttagt tggtggatga
                                gattgatagc tctttcatga tatgggtggt ggtgcatggc cgttcttagt tggtggatga
                                gattgatggc gctttcatga tatgggtggt ggtgcatggc cgttcttagt tggtggatga
                                gattgagagc tctttcttga tatgggtggt ggtgcatggc cgttcttant tggtggatga
                                gattgagagc tctttcttga tgtgggtggt ggtgcatggc cgttcttagt tggtggatga
                                gattgagagc tctttcttga tgtgggtggt ggtgcatggc cgttcttagt tggtggatga
                                gattgagagc tctttcttga tatgggtggt ggtgcatggc cgttcttagt tggtggatga
                                gattgagagc tctttcttga tatgggtggt ggtgcatggc cgttcttagt tggtggatga
                                gattgatagc tctttcttga tatgggtggt ggtgcatggc cgttcttagt tggtggatga
                                gattgagagc tctttcttga tatgggtggt ggtgcatggc cgtttttagt tggtggatga
                                gattgagagc tctttcttga tatgggtggt ggtgcatggc cgttcttagt tggtggatga
                                gattgagagc tctttcttga tgtgggtggt ggtgcatggc cgttcttagt tggtggatga
                                gattgagagc tctttcttga tgtgggtggt ggtgcatggc cgttcttagt tggtggacga
                                gattgagagc tctttcttga tgtgggtggt ggtgcatggc cgttcttagt tggtggacga
                                gattgatagc tctttcttga ggtgggtggt ggtgcatggc cgttcttagt tggtggacga
                                gattgagagc tctttctcga cgtgggtggt ggtgcatggc cgttcttagt tggtggacga
                                gattgatagc tctttctcga cgtgggtggt ggtgcatggc cgttcttagt tggtggacga
                                gattgaaagc tctttctcga ggtggttggt ggtgcatggc cgttcttagt tggtggatga
                                gattgatagc tctttctcga tatgggtggt ggtgcatggc cgttcttagt tcgtggatga
                                gattgagagc tctttcttga ggtggttggt ggtgcatggc cgttcttagt tggtggatga
                                gattgatagc tctttcttga ggtgggtggt ggtgcatggc cgttcttagt tggtggacga
                                gatcgagagc tctttcttga tatgggtggt ggtgcatggc cgttcttagt tggtggatga
                                gattgagagc tctttcttga tatgggtggt ggtgcatggc cgttcttagt tggtggatga
                                gattgatagc tctttcttga tgtgggtggt ggtgcatggc cgttcttagt tggtggacga

                                tttgtctggt taattccgtt aacgaacgag accttaatgg caataacagg tctgtgatgc
                                tttgtctggt taattccgtt aacgaacgag accttaatgg caataacagg tctgtgatgc
                                tttgtctggt taattccgtt aacgaacgag accttaatgg caataacagg tctgtgatgc
                                tttgtctggt taattccgtt aacgaacgag acctcggcgg caataacagg tctgtgatgc
                                tttgtctggt taattccgtt aacgaacgag acctcagtgg caataacagg tctgtgatgc
                                tttgtctggt taattccgat aacgaacgag acctcagtgg caataacagg tctgtgatgc
                                tctgtctggt taattccgat aacgaacgag acctcggcgg caataacagg tctgtgatgc
                                tccgtcaggt caattccgtt aacgaacgag acctcgatgg caataacagg tctgtgatgc
                                tttgtctggt taattccgtt aacgaacgag acctcagtgg caataacagg tctgtgatgc
                                tctgtctgct taattgcgat aacgaacgag acctcaa-gg caataacagg tctgtgatgc
                                ---------- ---------- ---------- ---------- ---------- ----------
                                attgtcggct taattgcgtt aacgaacgag acctttaaag caatatcagg tctgtgatgc
                                tttgtctggt taattccgtt aacgaacgag acctttagag caataacagg tctgtgatgc
                                tttgtctggt taattccgtt aacgaacgag accttaatgg caataacagg tctgtgatgc
                                tttgtctggt taattccgtt aacgaacgag accttaatgg caaaaacagg tctgtgatgc
                                tttgtctggt taattccgtt aacgaacgag accttaatgg caaaaacagg tctgtgatgc
                                tttgtctggt yaattccgtt aacgaacgag accttaatgg caaaaacagg tctgtgatgc
                                tttgtctggt taattccgtt aacgaacgag accttaatgg caaaaacagg tctgtgatgc
                                tttgtctggt taattccgtt aacgaacgag accttaatgg caaaaacagg tctgtgatgc
                                tctgtctggt taattccgtt aacgaacgag accttaatgg caaaaacagg tctgtgatgc
                                tttgtctggt taattccgtt aacgaacgag accttaatgg caacaacagg tctgtgatgc
                                tttgtctggt taattccgtt aacgaacgag accttgacgg caacaacagg tctgtgatgc
                                tttgtctggt taattccgtt aacgaacgag accttaatgg caacaacagg tctgtgatgc
                                tttgtctggt taattccgtt aacgaacgag accttaatgg caacaacagg tctgtgatgc
                                ---------- ---------- ---------- ---------- ---------- ----------
                                tttgtctggt taattccgtt aacgaacgag acctaaattg caacaacagg tctgtgatgc
                                tttgtctggt taattccgtt aacgaacgag acctaaattg caacaacagg tctgtgatgc
                                tttgtctggt taattccgtt aacgaacgag acctaaattg caacaacagg tctgtgatgc
                                tttgtctggt taattccgtt aacgaacgag acctaaattg caacaacagg tctgtgatgc
                                tttgtctggt taattccgtt aacgaacgag acctaaattg caacaacagg tctgtgatgc
                                tttgtctggt taattccgtt aacgaacgag acctaaattg caacaacagg tctgtgatgc
                                tttgtctggt taattccgtt aacgaacgag acctaaattg caacaacagg tctgtgatgc
                                tttgtctgct taattgcgat aacggatgag actttggcag cgacaacagg tctgtgatgc
                                tccgtctggt taattccgtt aacgaacgag acctcggcgg caacgacagg tctgtgatgc
                                tccgtctggt taattccgtt aacgaacgag acctcggcgg caacgacagg tctgtgatgc
                                ---------- ---------- ---------- ---------- ---------- ----------
                                tttgtctggt ttattccgtt aacgaacgag accttaatgg caacaacagg tctgtgatgc
                                tttgtctggt taattccgtt aacgaacgag accttaatgg caaaaacagg tctgtgatgc
                                tttgtctggt taattccgtt aacgaacgag accttaatgg caaaaacagg tctgtgatgc
                                tttgtctggt taattccgtt aacgaacgag accttaatgg ctaaaacagg tctgtgatgc
                                tttgtctggt taattccgtt aacgaacgag accttaatgg ctaaaacagg tctgtgatgc
                                tttgtctggt taattccgtt aacgaacgag accttaatgg ctaaaacagg tctgtgatgc
                                tttgtctggt ttagtccgat aacgaacgag accataatag caaaaacagg tctgtgatgc
                                tttgtctggt taagtccgat aacgaacgag acctaaattg caaaaacagg tctgtgatgc
                                tttgtctggt taagtccgat aacgaacgag acctaatttg caaaaacagg tctgtgatgc
                                tctgtctggt taattccgtt aacgaacgag accttaatag caaaaacagg tctgtgatgc
                                tttgtctggt taattccgaa aacgaacgag accttaatag caaaaacagg tctgtgatgc
                                tttgtctggt taattccgtt aacgaacgag accttaatgg caataacagg tctgtgatgc
                                tttgtctggt taattccgtt aacgaacgag accttaatgg caataacagg tctgtgatgc
                                tttgtcaggt taattccggt aacgaacgag actgaaattg caataacagg tctgtgatgc
                                tttgtctagt taattctgtt aacgagcgag atctcattgg caataacagg tctgtgatgc
                                attgtctggt caattccgat aacgaacgag accttaatgg caataacagg tctgtgatgc
                                attgtctggt taattccgat aacgaacgag accttggagg caataacagg tctgtgatgc
                                attgtctggt caattccgct aacgaacgag accttaatrs caataacagg tctgtgatgc
                                attgtctggt tgattccgtt aacgaacgag acctttgcgg ctaaaacagg tctgtgatgc
                                tttgtctggt taattccgat aacgaacgag acctttaaag cgataacagg tctgtgatgc
                                tttgtctggt taattccgat aacgaacgag acctttagag cgataacagg tctgtgatgc
                                tctgtctggt taattccgat aacgaacgag acctcagtgg caataacagg tctgtgatgc
                                agtgtctggt taattccgat aacgagcgag acctcaatgg aaatagcagg tctgtaatss
                                tctgtctggt tgattccgat aacgaacgag acctcagtgg caataacagg tctgtgatgc
                                tttgtctggt taattccgat aacgaacgag atcgca-tgg caataacagg tctgtgatgc
                                tttgtctggt taattccgat aacgaacgag acctcaa-gg caataacagg tctgtgatgc
                                tttgtctgct taattgcgat aacgaacgag acctcagtgg caataacagg tctgtgatgc
                                tttgtctgct taattgcgat aacgaacgag accttg--ag caataacagg tctgtgatgc
                                tttgtctggt ctattccgct aacgagcaag atcccgacgt caataacagg tcagtgatgc
                                tttgtctggt ctattccgct aacgagcgag aacccgccgt caataacagg tcagtgatgc
                                tttgtctggt ctattccgat aacgagcgag acccctatgt taataacagg tcagtcatgc
                                tttgtctggt ttattccgat aacgagcgag accccggtgt taataacagg tcagtcatgc
                                tttgtctggt cgattccgat aacgagcgag atccgattcg caataacagg tctgtaatgc
                                tttgtctggt caattccgat aacggacgag acctcgacgg caataacagg tctgtgatgc
                                tttgtctggt caattccgat aacggacgag acctctaggg caataacagg tctgtgatgc
                                tttgtctggt caattccgat aacggacgag acctctaggg caataacagg tctgtgatgc
                                tttgtctggt caattccgat aacggacgag acctcgacgg caataacagg tctgtgatgc
                                tttgtctggt caattccgat aacggacgag acctcgacgg caataacagg tctgtgatgc
                                tttgtctact taattgtgat aacgaacgag actgaaattg caataacagg tctgtgatgc
                                tttgtctact taattgtgat aacgaacgag acctaaattg caataacagg tctgtgatgc
                                tttgtctggt taattccgat aacgaacgag acctcagtgg caataacagg tctgtgatgc
                                tctgtctggt taattccgat aacgaacgag acctcagggg caataacagg tctgtgatgc
                                tttgtctggt tgattccgat aacgaacgag atctcaatgg caataacagg tctgtgatgc
                                tttgtctagt taattctgat aacgaacgag atctctaagg caataacagg tctgtgatgc
                                tttgtctggt ttattccgat aacgaacgag atcttagtag caataacagg tctgtgatgc
                                tttgtctggt tgattccgat aacgaacgag atcttggcag caataacagg tcagtgatgc
                                tttgtctggt taattccgat aacgaacgag acctcagtgg ccataacagg tctgtgatgc
                                tttgtctggt taattccgat aacgaacgag acctcagtgg caataacagg tctgtgatgc
                                tttgtctggt ttattccgat aacgaacgag acctcagtgg caataacagg tctgtgatgc
                                tttgtctggt taattccgat aacgaacgag accttttcgg caataacagg tctgtgatgc
                                tttgtctggt taattccgtt aacgaacgag accttaatgg caataacagg tctgtgatgc
                                tttgtctggt taattccgat aacgaacgag accttaatgg caataacagg tctgtgatgc
                                tttgtctggt taattccgat aacgaacgag accttgaaag caataacagg tctgtgatgc
                                tttgtctgct taattgcgat aacgaacgag accttaatgg caataacagg tctgtgatgc
                                tttgtctgct taattgcgat aacgaacgag accttaatgg caataacagg tctgtgatgc
                                tttgtctgct taattgcgat aacgaacgag accttaatgg caataacagg tctgtgatgc
                                tttgtctggt taattccgtt aacgaacgag accttaatgg caataacagg tctgtgatgc
                                tttgtctggt taattccgtt aacgaacgag accttaatgg caataacagg tctgtgatgc
                                tttgtctggt taattccgtt aacgaacgag accttaatgg caataacagg tctgtgatgc
                                tttgtctggt taattccgtt aacgaacgag accttaatgg caacaacagg tctgtgatgc
                                tttgtctggt taattccgtt aacgaacgag accttaagag caataacagg tctgtgatgc
                                tttgtctggt taattccgat aacgaacgag actctg--gg caataacagg tctgtgatgc
                                tttgtctggt taattccgat aacgaacgag actctg--gg caataacagg tctgtgatgc
                                tttgtctggc taatcccgat aacgaacgag actctg--gg caataacagg tctgtgatgc
                                tttgtctggt taattccgat aacgaacgag actcta--gg caataacagg tctgtgatgc
                                tttgtctggt taattccgat aacgaacgag actctg--gg caataacagg tctgtgatgc
                                tttgtctggt taattccgat aacgaacgag actctg--gg caataacagg tctgtgatgc
                                tttgtctggt ttattccgat aacgagcgag actcta--gg cgataacagg tctgtgatgc
                                tttgtctggt taattccgat aacgaacgag actcaa--ag caataacagg tctgtgatgc
                                tttgtctggt caattctgat aacgaacgag actcta--gg caataacagg tctgtgatgc
                                tttgtctggt taattccgat aacgaacgag acttta--ag caataacagg tctgtgatgc
                                tttgtctgcc taatcgcgat aacgaacgag accttaatgg caataacagg tctgtgatgc
                                tttgtctggt taattccgtt aacgaacgag accttaatgg caataacagg tctgtgatgc
                                tttgtctggt taattccgat aacgaacgag actctagcag caataacagg tctgtgatgc

                                ccagatgttc tgggccgcac gcgcgctaca ctgcgtgctg gggatagatc attgattgat
                                ccagatgttc tgggccgcac gcgcgctaca ctgcgtgatg gggatagatt attggttaat
                                ccagatgttc tgggccgcac gcgcgctaca ctgcgtgctg gggatagacc gttgatcggt
                                ccagatgttc tgggccgcac gcgcgctaca ctgcgtgctg gggatagacc gttggtcggt
                                ccagatgtct cgggctgcac gcgcgctaca ctgcgtgctg gggatagatc attgattgat
                                ccagatgttc tgggccgcac gcgcgctaca ctgcgtgatg gggatagatc attgattgat
                                ccagatgttc tgggccgcac gcgcgctaca ctgcgtgctg gggatcgatc cttggtgggt
                                ccagatgttc tggaccgcac gcgcaccaca ctgcgtgatg gggatagatc attgattgtt
                                ccagatgttc tgggccgcac gcgcgctaca ctgcgtgctg gggatagatc cttgatggat
                                ccagatgttc tgggctgcac gcgcgttaca ctgcgtgctt gggatagatc tttgatggat
                                ---------- ---------- ---------- ---------- ---------- ----------
                                ccagatgttc tgggccacac gcgtgttaca atgcttatct gggatagatg cttgattcat
                                ccagatgttc tgggccgcac gcgcgctaca ctgcgtgctt gggatagatt cttgcttaat
                                ccagatgttc tgggccgcac gcgcgctaca ctgcgtgctg gggatagatt attgattaat
                                ccagatgttc tgggctacac gcgtgttaca ctgcgtgatg gggatagagc attgattgct
                                ccagatgttc tgggctacac gcgtgttaca ctgcgtgatg gggatagagc attgattgct
                                ccagatgttc tgggccacac gcgcgttaca ctgcgtgctg gggatagatc attrattggt
                                ccagatgttc tgggccacac gcgcgttaca ctgcgtgctg gggatagatc attgattggc
                                cccgatgttc tgggccgcac gcgcgttaca atgcgtaatg gggatagaat attgattatt
                                cccgatgttc tgggctgcac gcgcgttaca ctgcgtgatg gggatagagc attgattgct
                                cccgatgttc tgggccgcac gcgcgttaca atgcgtgatt gggatagaac attgattgtt
                                cccgatgttc tgggccgcac gcgcgttaca atgcgtgatt gggatagatc attgattgtt
                                cccgatgttc tgggatacac gcgggttaca atgcgtgatc gggctagatc attgattgat
                                cccgatgttc tgggatacac gcgggttaca atgcgtgatc gggctagatc atcgattgat
                                ---------- ---------- ---------- ---------- ---------- ----------
                                ccagatgttc tgggccgcac gcgcgttaca atgcaagatt gggataggtc attgattgac
                                ccagatgttc tgggccgcac gcgcgttaca atgcaagatt gggataggtc attgattgac
                                ccagatgttc tgggccgcac gcgcgttaca atg------- ---------- ----------
                                ccagatgttc tgggccgcac gcgcgttaca atgcaagatt gggataggtc attgattgcc
                                ccagatgttc tgggccgcac gcgcgttaca atgcaagatt gggataggtc attgattgac
                                ccagatgttc tgggccgcac gcgcgttaca atgcttgatt gggataggtc attgattgac
                                ccagatgttc tgggccgcac gcgcgttaca atgcttgatt gggataggtc attgattgac
                                cccgatgttc tgggctgcac gcgcattaca atgcaatacg gggatagaat attgattatt
                                ccagatgttc tgggccgcac gcgcattaca ctgcgtgatg gggattgaac gttggttgtt
                                ccagatgttc tgggccgcac gcgcattaca ctgcgtgatg gggattgaac gttggttgtt
                                ---------- ---------- ---------- ---------- ---------- ----------
                                cccgatgttc tgggctgcac gcgtgttaca atgcatgatt gggatagatc -ttgattgat
                                cccgatgttc tgggctgcac gcgcgttaca ctgcgtgatg gggatagagc attgattgct
                                ccagatgtcc tgggccgcac gcgcgttaca ctgcgtgatg gggattgctg cttgattcag
                                ccagatgtcc tgggccgcac gcgcgttaca ctgcgtgatg gggattgaac cttgattgtt
                                ccagatgtcc tgggccgcac gcgcgttaca ctgcgtgatg gggattgaac cttgattgtt
                                ccagatgtcc tgggccgcac gcgcgttaca ctgcgtgatg gggattgaac cttgattgtt
                                cgcgatgtct ggggctgcac gcgcgttaca ctgcgtgatg gggattgtgc cttgattgca
                                cgagatgtct ggggctgcac gcgcgttaca ctgcgtgatg gggattgtgc tttgatcgca
                                cgagatgtct ggggctgcac gcgcgttaca ctgcgtgatg gggattgtgc tttgatcgca
                                ccagatgttt tgggctgcac acgcattaca ctgcgtgatg gggatcgtgc tttgatcgca
                                ccagatgttc cgggctgcac gcgcgttaca ctgcgtgatt gggatagtgc tttgatcgca
                                ccagatgttc tcggccgcac gcgcgttaca ctgcgtgatg gggatagatc attgattgat
                                ccagatgttc tgggctgcac gcgcgttaca ctgcgtgctg gggattgatg cttgattcat
                                ccagacatct tgggccgcac gcgcgctaca atgcatgaca gggataaatg attgatttgt
                                cccgatgtct tgggctgcac gcgcgcgaca atgcatgctg gggataaagc cttgattgct
                                cctgatgtcc tgggctgcac gcgcgctaca atgcatgatg gggatagatc attgattggt
                                ccggatgctc tgggccgcac gcgcgctaca atgcaaggtg gggatagatg attggtttgt
                                cccgatgtcc tgggccgcac gcgcgctaca ctgcgtgctg gggatagacc tttgattggt
                                cccgatgttc tgggccgcac gcgcgctaca ctgcgtgata gggatagatg attgatttgt
                                ccagatgttc tgggctgcac gcgcgctaca atgcgtgctt gggatagatg attgatttat
                                ccagatgttc tgggctgcac gcgcgctaca atgcgtgctt gggatagata attgatttat
                                ccagatgttc tgggctgcac gcgcgttaca atgcgtgctg gggattgatg a-tgtttcat
                                ccagatgttc tggaatgcac gcgcgttact attatcaatt gggatagatg attgcttcat
                                ccagatgtcc tgggctgcac gcgtgctaca ttgcgtaatg gggatagact attgattagt
                                ccagatgtcc taggctgcac gcgcgctaca ctgcgtgatg gggattgatc attgattggt
                                ccagatgtcc taggctgcac gcgcgctaca ctgcgtgaca gggatcgatt attgattagt
                                ccagatgttc tgggccgcac gcgcgctaca atgcataact ggaatagatc attgattggt
                                ccagatgttc tgggccgcac gcgcgctaca atgcttaacc ggaatagatg attgatttgt
                                ccagatgcct ttggctgcac gcgcgctaca atgcttaact gggactgcac caagggtacg
                                ccagatgctc taggctgcac gcgcgctaca atgcgtatcc gggacagtgc cgtg--ggcg
                                ccagatgttc tgggccgcac gcgcgttaca atgcttgact gggacagact attgattggt
                                ccagatgttc tgggccgcac gcgcgttaca atgtttgact gggacagatc tttgattggt
                                ccagatgttc cgggccgcac gcgcgcgaca atgcacatca gggatagacc cttgattggt
                                ccagatacct tgggccgcac gcgcgctaca atgcgtaact gggattgatc tttgattgat
                                ccagatacct tgggctgcac gcgcgttaca atgcgtaatg gggattgacc tttgatcggt
                                ccagatacct tgggctgcac gcgcgttaca atgcgtaatg gggattaatt tttgatcgat
                                ccagatacct tgggccgcac gcgcgctaca atgcgtaact gggattgatc tttgattgat
                                ccagatacct tgggccgcac gcgcgctaca atgcgtaact gggcttgatc tttgattgat
                                cctgatgttc tgggccacac gcgtgctaca atgcgtaact gggattgggt cttgattgcc
                                cccgatgttc tgrgccgcac gcgtgctaca atgcgtaact gggatagagc cttgattgct
                                ccagatgtct tgggctgcac gcgcgctaca atgcgtgatg gggatagatt attgattatt
                                ccagatgtct tgggctgcac gcgcgctaca ttgcgtcacg gggatagatc attgattggt
                                ccagatgttc tcggctgcac gcgcgctaca ctgcgtgctg gggatagatc attggtcggt
                                ccagatgtcc tgggctgcac gcgcgctaca atatatgacg gggatagacc tttgatcggt
                                ccagatgttc tgggctgcac gcgcgttaca ctgcgtgctg gggacaaatg attgatttat
                                ccagatgttc tgggctgcac gcgcgttaca ctgcgtgatg gggatagatg attgatttat
                                ccagatgttc tgggccgcac gcgcgctaca ctgcgtgctg gggattgaca attgatttgt
                                ccagatgttc tgggctgcac gcgcgctaca ctgcgtgctg gggatcgata attgatttat
                                ccagatgtct tgggccgcac gcgcgctaca ctgcgtgatg gggatagatt attgattgat
                                ccagatgttc tgggc-gcac gcgcgctaca ctgcgtgatg gggatcgacc tttgatcggt
                                ccagatgttc tgggccgcac gcgcgctaca ctgcgtgctg gggattgtcc attgattgga
                                ccagatgttc tgggccgcac gcgcgctaca ctgcgtgctg gggatagagc attgattgct
                                ccagatgttc cgggctgcac gcgcgctaca ctgcgtgctg gggatggagc tttgtttgct
                                ccagatgttc tgggccgcac gcgcgctaca ctgcgtgctg gggatagagc attgattgct
                                ccagacgttc tgggccgcac gcgcgctaca ctgcgtgctg gggatagagc attggttgct
                                ccagacgttc tgggccgcac gcgcgctaca ctgcgtgctg gggatagagc attgattgct
                                ccagatgttc tgggccgcac gcgcgctaca ctgcgtgctg gggatagatc attgattgat
                                ccagatgttc tgggccgcac gcgcgctaca ctgcgtgctg gggatagatg attgattcat
                                cccgatgtcc cgggccgcac gcgcgctaca ctgcgtgatg gggattgatc cttgctggat
                                ccagatgttc tgggccgcac gcgcgctaca ctgcgtgctg gggatagatc tttgatcgat
                                ccagatgttc tgggccgcac gcgcgctaca ctgcgtgctg gggatagatc attgattgat
                                ccagatgttc ggggccgcac gcgcgctaca ctgcgtgatt gggataggga attgatttcc
                                ccgagtgttc ggggccgcac gcgcgctaca ctgggtgata gggataggga attgatttcc
                                ccagatgtcc ggggccgcac gcgcgctaca atgcgtgcta gggatcgggg attgatctcc
                                ccagatgtcc ggggccgcac gcgcgctaca ctgcgtgcta gggattgggg cttgcttccc
                                ccagatgtcc ggggctgcac gcgcgctaca ctgcgtgatg gggatcgggg attgattccc
                                ccagatgtcc ggggctgcac gcgcgctaca ctgcgtgatg gggatcgggg attgattccc
                                ccagatgtcc ggggctgcac gcgtgctaca ctgcatgtcc gggatagggt attgattgcc
                                ccagatgtcc tgggctgcac gcgcgctaca atgcatgctt gggattgtga actggttcac
                                ccagatgtcc ggggccgcac gcgcgctaca ctgcgtgctt gggatcggac tttgcttctc
                                ccagatgtcc ggggccacac gtgcgctaca atgcgtgact gggatcgggg cttgattccc
                                ccagatgtcc tgggccgcac gcgcgctaca ctgcgtgctg gggatagacc cttgcttggt
                                ccagatgttc tgggccacac gcgcgttaca ctgcgtgctg gggatagacc attgattggt
                                ccagatgttc tgggccgcac gcgcgctaca ctgcgtgcta gggattgggg cttgattccc

                                cttcaacgag gaattcctag taagcgagtc atcagctcgc gttgattacg tccctgccct
                                cttcaacgag gaattcctag taagcgagtc atcagctcgc gttgattacg tccctgccct
                                cttcaacgag gaattcctag taggcgggtc atcagcccgt gccgactacg tccctgccct
                                ctcgaacgag gaattcctag taagcgggtc atcagcccgc gctgattacg tccctgccct
                                cttcaacgag gaattcctag taagcgagtc atcagcttgc gttgattacg tccctgccct
                                cttcaacgag gaattcctag taagcgagtc atcagctcgc gttgattacg tccctgccct
                                cgtcaacgag gaattcctcg taggcggttc atcagaccgc gtcgaatgcg tccctgccct
                                cttcaacgag gaatgcctag taggcaggtc atcaactcgt gccgattacg tccctgccct
                                cttcaacgag gaattcctag taagcgagtc atcagctcgc gttgattacg tccctgccct
                                cttcaacgag gaatctctag taagcatttc attaaaacgt gctgactacg tccctgccct
                                ---------- ---------- ---------- ---------- ---------- ----------
                                cttcaacttg gaatacctag taagcgagtc aacaacttgc gctgattacg tccctgccct
                                cttcaacgag gaattcctag taagcgaatc atcaactcgc gttgattacg tccctgccct
                                cttcaacgag gaattcctag taagcgagtc atcaactcgc gttgattacg tccctgccct
                                cttgaacgag gaattcctag taagtgagtc atcaacttgc gctgattacg tccctgccct
                                cttgaacgag gaattcctag taagtgagtc atcaacttgc gctgattacg tccctgccct
                                cttgaacgag gaattcctag taagtgagtc atcaactcgc gctgattacg tccctgccct
                                cttgaacgag gaattcctag taagtgagtc atcaactcgc gctgattacg tccctgccct
                                ctccaacgag gaattcctag taaataaatc atcaatctgt gttgattgcg tccctgccct
                                cttgaacgag gaattcctag taagcgagtc atcaactcgc gctgattacg tccctgccct
                                tttgaacgag gaattcctag taagcgagt- ---------- ---------- ----------
                                cttgaacgag gaattcctag taagcgagtc atcatctcgc gctgattacg tccctgccct
                                cttcaacgag gaattcccag taagtgggtc atcaacctgc gttgattgcg ttcctgccct
                                cttcaacgag gaattcctag taagtgggtc atcaacctgc gttgattgcg ttcctgccct
                                ---------- ---------- ---------- ---------- ---------- ----------
                                cttaaacgag gaattcctag taaatgagtc ---------- ---------- ----------
                                cttaaacgag gaattcctag taaatgagtc atcaacttac gttgattacg tccctgccct
                                ---------- ---------- ---------- ---------- ---------- ----------
                                cttgaacgag gaattcctag ---------- ---------- ---------- ----------
                                cttaaacgag gaattcctag ---------- ---------- ---------- ----------
                                cttaaacgag gaattcctag taaa------ ---------- ---------- ----------
                                cttaaacgag gaattcctag taaatgagtc ---------- ---------- ----------
                                cttgaacgag gaatgcctag taagtgagtc atcaacttgc gctgactacg tccccgcctt
                                cacgaacgag gaattcctag taggcgggtc atcaacccgc gccgattacg tccctgccct
                                cacgaacgag gaattcctag taggcgggtc atcaacccgc gccgattacg tccctgccct
                                ---------- ---------- ---------- ---------- ---------- ----------
                                cttgaacgag gaattcctag taaataagtc atcatctcat gttgattacg tccccgccct
                                cttgaacgag gaattcctag taattgggtc atcaacctgc aatgattacg tccctgccct
                                catgaacgag gaattcctag taagcggttc atcaaactgc gttgattacg tccctgccct
                                catgaacgag gaattcctag taagcggttc atcaaactgc gttgattacg tccctgccct
                                catgaacgag gaattcctag taagcggttc atcaaactgc gttgattacg tccctgccct
                                catgaacgag gaattcctag taagcggttc atcaaactgc gttgattacg tccctgccct
                                catgaacgag gaattcctag taagggggtc atcaacctgc cctgattacg tccctgccct
                                catgaacgag gaatacctag taagggggtc atcaacctgt cctgattacg tccctgccct
                                catgaacgag gaattcctag taagggagtc atcaacttgc cctgattacg tccctgccct
                                cgcgaacgag gaattcctag taggcgagtc atcaactcgc gccgattacg tccctgccct
                                cttgaacggg gaattcctag taggtgagtc atcatcttgc tccgattacg tccccgccct
                                cttgaacgag gaattcctag taggcgagtc atcaactcgc gccgattacg tccctgccct
                                catgaaccag gaatgcctag taggcgtgtc atcaacgtac gccgattacg tccctgccct
                                tttgaacgag gaattccttg taatatagtc attaactcga gatgaatacg tccctgccct
                                ttttaacgtg gaatctcttg tagctggtca ttcagccagc attgactacg tccctgccct
                                cttgaacgag gaattcctcg taagtaagtc aacagctcgt gctgaatacg tccctgccct
                                cttgaacaag gaattcctag taagcgagtg agtaggttgt gctgattacg tccctgccct
                                cttaaacgag gaattcctag taagcgggtc atcagctcac gttgattacg tccctgccct
                                cttgaacgag gaatgcctag taggtggttc aacagaccga cccgattacg tccctgctct
                                cttgaacgag gaattcctag taatcgtatc atcagtgtgc gatgattacg tccctgcccc
                                cttgaacaag gaattcctag taatcgattc atcagattgc gatgattacg tccctgcccc
                                catgaacgag gaatacctag taggcaattc aacaaattat accgactctg tctctgtcct
                                cttgaacgag gaatatctag taaacgactc atcaagtcgc gttgactacg tcactggcct
                                cttcaacgag gaattcctag taaatgagtc atcagcttgc gttgattacg tccctgccct
                                catgaacgag gaattccttg taggtacttc atcaaagcat gccgactacg tccctgccct
                                cgtgaacgag gaattcctag taaacgagtc atcagcttgc gttgattacg tccctgccct
                                cttgaacgag gaatttctag taggtgcgtc actaacgcgc gccgattacg tccctgccct
                                cttgaacgag gaatttctag taagtagttc actaaactgt gctgattacg tccctgccct
                                cgcgaacgtg gaatttctag tacccggttc atcagacggt gtggattctg tccctgctct
                                ctcgaacaag gaatttctag tagtcaggtc accaccccgt gacgattctg tccctgctct
                                ctccaacgag gaatttttag tagtcgggtc attaacctgc gacgaatgcg tccctgccct
                                ctcaaacgag gaatttttag taatcgggtc attaacctgc gttgaatgcg tccctgccct
                                cttgaactcg gaatttctag tagtcgggtc atcaacccgc gacgattttg tccctgccct
                                catcaacgag gaattccttg taagcgagtc attaccttat gctgaatatg tccctgccct
                                cataaacgag gaattccttg taagcgagtc attaccttgc gttgaatatg tccctgccct
                                tatcaacgag gaattccttg taagcgaatc attactttac gctgaatatg tccctgccct
                                catcaacgag gaattccttg taagcgagtc attaccttat gctgaatatg tccctgccct
                                cataaacgag gaattccttg taagcgagtc attaccttat gctgaatatg tccctgccct
                                cattaacgag gaattcctag taagcaattc atcacattgt gttgattacg tccctgccct
                                cktcaacgag gaatttctag taagcaattc atcacattgt gttgaatacg tccctatytc
                                cttgaacgag gaattcctag taagtggttc atcacactgc gttgattacg tccctgccct
                                cttcaacgag gaattccttg taggtacttc atcagagcgt gccgactacg tccctgcctt
                                cttaaacgag gaattcctag taagtgagtc atcagcttgc gctgattacg tccctgtcct
                                ctcgaacggg gaattcctag taggcgtgtc atcagcgcgc gccgattacg tccctgccct
                                ttctaacgag gaattcctag taagcgggtc atcaacctgc gctgattacg tccctggtct
                                cttgaacgag gaatttctag taagcaggtc atcaacctgt gctgattacg tccctggtct
                                catcaacgag gaattcctag taaacgagtc atcagcttac gttgattacg tccctgccct
                                cgtgaacgag gaattcctag taagcgagtc aacagcttgc gttgattacg tccctgccct
                                cttgaacgag gaattcctag taagcgagtc atcagcttgc gttgattacg tccctgccct
                                cgtgaacgag gaattcctag taagtgggtc atcagcccac gctgattacg tccctgccct
                                catcaacgag gaattcctag taagcgagtc atcagctcgc gttgattacg tccctgccct
                                cttcaacgag gaatacctag taagcgagtc atcagctcgc gttgattacg tccctgccct
                                cttcaacgag gaattcctag taagcgagtc atcagcttgc gttgactacg tccctgccct
                                cttcaacgag gaattcctag taagcgagtc atcagcttgc gttgaatacg tccctgccct
                                cttcaacgag gaattcctag taagcgagtc atcagcttgc gttgattacg tccctgccct
                                cttcaacgag gaattcctag taagcgagtc atcagcttgc gttgattacg tccctgccct
                                cttcaacgag gaattcctag taagcgagtc atcagctcgc gttgattacg tccctgccct
                                cttcaacgag gaattcctag taagcgtgtc atcagcatgc gttgattacg tccctgccct
                                catcaacgag gaattcctag tacccgagtc atcagcttgc gaagactacg tccctgccct
                                cttgaacgag gaattcctag taagcgattc atcagatcgc gttgattacg tccctgccct
                                cttgaacgag gaattcctag taagcgagtc atcagctcgc gttgattacg tccctgccct
                                cttgaacgag gaattcccag taagcgagtc atcagctcgc gttgattacg tccctgccct
                                cttgaacgag gaattcccag taagcgagtc attagctcgc gttgattacg tccctgccct
                                catgaacgag gaattcccag tagatgtgtc atcagcgcgc gttgattacg tccctgccct
                                catgaacgag gaattcccag taagcgagtc ataagctcgc gttgattacg tccctgccct
                                catgaacgag gaattcccag taagtgggtc ataagctcgc gttgattaag tccctgccct
                                catgaacgag gaattcccag taagtgggtc ataagcttgc gttgattaag tccctgccct
                                cttaaacgag gaatgcctag taagtgagtc atcagctcac gttgattacg tccctgccct
                                gatgaacttg gaattcccag taagtgagtc attaactcgc attgattacg tccctgccct
                                cgtcaacgag gaattcccag taagtgagtc atcagctcgc attgattacg tccctgccct
                                cgtgaacgag gaattcctgg taagtgagtc ataagcttgc gctgattacg tccctgccct
                                ctcgaacgag gaattcctag taagcgagtc atcagctcgc gttgattacg tccctgccct
                                cttgaacgag gaattcctag taagcaagtc atcaactcgt gctgattacg tccctgccct
                                catgaacgag gaattcccag taagcgagtc ataagctcgc gttgattacg tccctgccct

                                ttgtacacac cgcccgtcgc tcctaccgat gaaccttacc atttagagga aggagaagtc
                                ttctacacac cgcccgtcgc tcctaccgat aaatcttacc atttagagga aggagaagtc
                                ttgtacacac cgcccgtcgc tcctaccgat aaaccttacc gtttagagga aggagaagtc
                                ttgtacacac cgcccgtcgc tcctaccgat gaaccttacc gtttagagga aggagaagtc
                                ttgtacacac cgcccgtcgc tcctaccggt aaaccttatc atttagagga aggagaagtc
                                ttgtacacac cgcccgtcgc tcctaccgat aaaccttatc gtttagagtc aggagatgta
                                ttgtacacac cgcccgtcgc tcctaccgat gaaccttatc atttagagga aggagaagtc
                                ttgtacacac cgcccgtcgc tcctaccgat gcacctcgtc atttagagga aggagaagtc
                                ttgtacacac cgcccgtcgc tcctaccgat gaaccttacc gtttagagga aggaggagtc
                                ttgtacacac cgcccgtcgc tcctaccgat aaatcttatt atttagagga aggagaagtc
                                ---------- ---------- ---------- ---------- ---------- ----------
                                ttgtacacac cgcccgtcgc tcctaccgat aaatcttgca gtttagagga aggagaagtc
                                ttgtacacac cgcccgtcgc tcctaccaat aaaccttatc atttagagga aggagaagtc
                                ttgtacacac cgcccgtcgc tcctaccaat aaaccttatc atttagagga aggagaagtc
                                ttgtacacac cgcccgtcgc tcctaccga- aaaccttatc atttaaagga aggag-----
                                ttgtacacac cgcccgtcgc tcctaccga- aaaccttatc atttaaagga aggagcagtc
                                ttgtacacac cgcccgtcgc tcctaccgat aaaccttacc atttagagga aggagaagtc
                                ttgtacacac cgc------- ---------- ---------- ---------- ----------
                                ttgtacacac cgcccgtcgc tcctaccgat aaaccctacc gtttagagga aggagaagtc
                                ttgtacacac cgcccgtcgc tcctaccgat aaaccctatc gtttagagga aggagaagtc
                                ---cnt---- ---------- ---------- ---------- ---------- ----------
                                ttgtacacac cgcccgtc-- ---------- ---------- ---------- ----------
                                ttgtacacac cgcccgtca- ---------- ---------- ---------- ----------
                                ttgtacacac cgcccgtc-- ---------- ---------- ---------- ----------
                                ---------- ---------- ---------- ---------- ---------- ----------
                                ---------- ---------- --------at ---------- ---------- ----------
                                ttgtacacac cgcccgtcgc tcctaccgat ---------- ---------- ----------
                                ---------- ---------- ---------- ---------- ---------- ----------
                                ---------- ---------- ---------- ---------- ---------- ----------
                                ---------- ---------- ---------- ---------- ---------- ----------
                                ---------- ---------- ---------- ---------- ---------- ----------
                                ---------- ---------- ---------- ---------- ---------- ----------
                                ttgtacacac cgcccgtcgc tcctaccgat gaatgtctag atttagagga aggagaagtc
                                ttgtacacac cgcccgtcgc tcctaccgat gaaccttacc gtttagagga aggagaagtc
                                ttgtacacac cgcccgtcgc tcctaccgat ---------- ---------- ----------
                                ---------- ---------- ---------- ---------- ---------- ----------
                                ttgtacaccc cgcccgtcgc tcctaccgat aaaccttatc atttagagga aggagaagtc
                                ttgtacacac cgcccgtcgc tcctaccga- aaatcttttt aactagagga aggagaagtc
                                ttgtacacac cgcccgtcgc tagtaccgat aaatcatgcc atttagagga actaaaagtc
                                ttgtacacac cgcccgtcgc tagtaccgat aaaccgtgcc atttagagga actaaaagtc
                                ttgtacacac cgcccgtcgc tagtaccgat aaaccgtgcc atttagagga actaaaagtc
                                ttgtacacac cgcccgtcgc tagtaccgat aaaccgtgtc atttagagga gctaaaagtc
                                ttgtacacac cgcccgtcgc ttctaccgat gaatctcgta atttagagga agaagaagtc
                                ttgtacacac cgcccgtcgc ttctaccgat gaatctcgta gtttagagga agaagaagtc
                                ttgtacacac cgcccgtcgc ttctaccgat gaatctcgca gtttagagga agaagaagtc
                                ttgtacagac cgcccgtcgc tcctaccgat aaatcttgtc gtttagagga aggagaagtc
                                ttgtacacac cgcccgtcgc tcctaccgat aaatcttatt atttagagga aggagaagtc
                                ttgtacacac cgcccgtcgc tcctaccgat gaaccttacc gtttagagga aggagaagtc
                                ttgtacacac cgcccgtcgc tcctaccgat aaaccttacc atttagagga aggagaagtc
                                ttgtacacac cgcccgtcgc tcctaccgat aaatctcctt atttagagga aggagaagtc
                                ttgtacacac cgcccgtcgc tcctaccgat gaatattttt atctagagga aggagaagtc
                                ttgtacacac cgcccgtcgc tcctaccgat aaaccttatt atctagagga aggagaagtc
                                ttgtacacac cgcccgtcgc tcctaccgat gaaccttaat atctagagga aggagaagtc
                                ttgtacacac cgcccgtcgc tcctaccgat aaaccttatt atctagagga aggagaagtc
                                ttgtacacac cgcccgtcgc tcctaccgat aaatcttaac atttagagga aggagaagtc
                                ttgtacacac cgcccgtcgc tgctaccgat aaaccttatc atctagagga agaaaaagtc
                                atgtacacac cgcccgtcgc tgctaccgat aaaccatgtt atttagagga agcaaaagtc
                                ttgtacacac cgccgtcgct ttctaccga- aaaccttgtc atttagagga aggagaagtc
                                ttgtacacac cgcccgtcgc ttctaccgat gaatctttat cattagagga agaagaagtc
                                ttgtacacac cgcccgtcgc tcctaccgat aaaccttttc atttagagga aggagaagtc
                                ttgtacacac cgcccgtcgc tcctaccgat aaatcttatt gcttagagga aggagaagtc
                                ttgtacacac cgcccgtcgc tcctaccgat gaaccttatc atttagagga aggagaagtc
                                ttgtacacac cgcccgtcgc ttctaccgat aaaccacaac gtttagagga agaagaagtc
                                ttgtacacac cgcccgtcgc ttctaccgat aaaccataac atttagagga agaagaagtc
                                ttgtacacac cgcccgtcgc tcctaccgat gaaccctttg gcttagagga aggagaagtc
                                ttgtacacac cgcccgtcgc tcctaccgat gaaccctgcg gcctagagga aggagaagtc
                                ttgtacacac cgcccgtcgc tgctaccgat ttaccgcacg gcctagagga agcagaagtc
                                ttgtacacac cgcccgtcgc tgctaccgat ctactgtacg gcctagagga agcagaagtc
                                ttgtacacac cgcccgtcgc tgctaccgat ttatctctca g--------- ----------
                                ttgtacacac cgcccgtcgc tcctaccgat aaatctcatt gtttagagga aggagaagtc
                                ttgtacacac cgcccgtcgc tcctaccgat aaatctcatt gtttagagga aggagaagtc
                                ttgtacacac cgcccgtcgc tcctaccgat aaatctcatt gtttagagga aggagaagtc
                                ttgtacacac cgcccgtcgc tcctaccgat aaatctcatt gtttagagga aggagaagtc
                                ttgtacacac cgcccgtcgc tcctaccgat aaatctcatt gtttagagga aggagaagtc
                                ttgtacacac cgcccgtcgc tcctaccgat gaaccttatc atttagagga aggagaagtc
                                ttgttcacac cgcccgtcgc tgctaccgat gaaccttatc atttagagga agcagaagtc
                                ttgtccacac cgcccgtcgc tcctaccgat aaaccttatc atttagagga aggagaagtc
                                ttgtacacac cgcccgtcgc tcctaccgat aaaccttaat atttagagga aggagaagtc
                                ttgtacacac cgcccgtcgc tcctaccgat aaatcttatc atttagagga aggagaagtc
                                ttgtacacac cgcccgtcgc tcctaccgat aaacctcggc gtctagagga aggagaagtc
                                ttgtacacac cgcccgtcgc tcctaccgat gaaccacagg atttagagga aggagaagtc
                                ttgtacacac cgcccgtcgc tcctaccgat aaaccttaac atctagagga aggagaagtc
                                ttgtacacac cgcccgccgc tcctaccga- aaaccttgcc atttagagga aggagaagtc
                                ttgtacacac cgcccgtcgc tcctaccga- aaaccttgcc aaatagagga aggagaagtc
                                ttgtacacac cgcccgtcgc tcctaccgat gaaccacatc atttagagga aggagaagtc
                                ttgtacacac cgcccgtcgc tactaccgat aaacttggtc atctagagga agtaaaagtc
                                ttgtacacac cgcccgtcgc tactaccgat aaacttggtc atttagagga agtaaaagtc
                                ttgtacacac cgcccgtcgc tactaccgat aaacttggtc atttagagga agtaaaagtc
                                ttgtacacac cgcccgtcgc tactaccgat aaacttggtc atttagagga agtaaaagtc
                                ttgtacacac cgcccgtcgc tactaccgat aaacttggtc atttagagga agtaaaagtc
                                ttgtacacac cgcccgtcgc tactaccgat aaacttggtc atttagagga agtaaaagtc
                                ttgtacacac cgcccgtcgc tagtaccgat aaacttggtc atttagagga a---------
                                ttgtacacac cgcccgtcgc tactaccgat aaacttgatc atttagagga agtaaaagtc
                                ttgtacacac cgcccgtcgc tactaccgat aaacttggtc atttagagga agtaaaagtc
                                ttgtacacac cgcccgtcgc tactaccgat aaacttgatc atttagagga agtaaaagtc
                                ttgtacacac cgcccgtcgc tactaccgat aaacttgatc atttagagga agtaaaagtc
                                ttgtacacac cgcccgtcgc tactaccgat aaacttgatc atttagagga agtaaaagtc
                                ttgtacacac cgcccgtcgc tactaccgat aaacttgatc atttagagga agtaaaagtc
                                ttgtacacac cgcccgtcgc tactaccgat taacttgatc atttagagga agtaaaagtc
                                ttgtacacac cgcccgtcgc tactaccgat aaacttgacc atttagagga agtaaaagtc
                                ttgtacacac cgcccgtcgc tactatcgat gaactcgatc gcttggagaa agtaaaagtc
                                ttgtacacac cgcccgtcgc tactaccgat gaacttgact atctagagga agtaaaagtc
                                ttgtacacac cgcccgtcgc tactaccgat gaacttgact atctagagga agtaaaagtc
                                ttgtacacac cgcccgtcgc tatccgggac ttatcgcatt ggtttgaacc ggg-------
                                ttgtacacac cgcccgtcgc tactaccgat gaacttgatt atttagagga agtaaaagtc
                                ttgtacacac cgcccgtcgc tactaccgat gaacttgatc atctagaggg agtaaaagtc
                                ttgtacacac cgcccgtcgc tactaccgat taatttgact atttagagga agtaaaagtc
                                ttgtacacac cgcccgtcgc tactaccgat gctttggatc gctccggagc gcgcggcg--
                                ttgtacacac cgcccgtcgc tactaccgat aaacttgatc atttagagga agtaaaagtc
                                ttgtacacac cgcccgtcgc tactaccgat aaacttgatc atttagagga agtaa-----

                                gtaacaaggt ctcc
                                gtaacaaggt ttcc
                                gtaacaaggt ctcc
                                gtaacaaggt tt--
                                gtaacaaggt ctcc
                                agaacaaggt ctcc
                                gtaac----- ----
                                gtaacaaggt atct
                                gt-------- ----
                                gtaacaaggt atct
                                ---------- ----
                                gtaacaaggt aacc
                                gtaacaaggt atcc
                                gtaacag--- ----
                                ---------- ----
                                gtaacaaggt ttcc
                                gtaacaaggt ttcc
                                ---------- ----
                                gtaacaaggt ttcc
                                gtaacaaggt ttcc
                                ---------- ---c
                                ---------- ----
                                ---------- ----
                                ---------- ----
                                ---------- ----
                                ---------- ----
                                ---------- ----
                                ---------- ----
                                ---------- ----
                                ---------- ----
                                ---------- ----
                                ---------- ----
                                gtaacaaggt ctcc
                                gtaacaaggt ctcc
                                ---------- ----
                                ---------- ----
                                gtaacaaggt ttcc
                                gtaacaaggt ttcc
                                gtaacaaggt ttcc
                                gtaacaaggt ttcc
                                gtaacaaggt ttcc
                                gtaacaaggt tttc
                                gtaacaaggt ctcc
                                gaa------- ----
                                gtaacagg-- ---t
                                gtaacaaggt ----
                                gtaacaaggt ttcc
                                gtaacaaggt atcc
                                gtaacaaggt ttcc
                                gtaacaaggt ttcc
                                gtaacaaggt ttct
                                gtaacaaggt atct
                                gtaacaaggt atcc
                                gtaacaaggt ttcc
                                gtaacaaggt ttcc
                                gtaacaaggt ttcc
                                gtaacaaggt ttcc
                                gtaacaaggt ----
                                gtaacaaggt ttnc
                                gtaacaaggt ttcc
                                gtaacaaggt ttcc
                                gtaacaaggt tt--
                                gtaacaaggt ctcc
                                gtaacaaggt ctcc
                                gtaacaaggt atcc
                                gtaacaaggt atcc
                                gtaacaaggt aatc
                                gtaacaaggt aatc
                                ---------- ----
                                gtaacaaggt atcc
                                gtaacaaggt atca
                                gtaacaaggt atcc
                                gtaacaaggt atcc
                                gtaacaaggt atcc
                                gtaacaaggt aatc
                                gtaacaaggt ----
                                gtaacaaggt ctcc
                                gtaacaaggt ctcc
                                gtaacaaggt ctcc
                                gtaacaaggt ttcc
                                gtaacaaggt attc
                                gtaacaaggt atcc
                                gtaacaaggt atcc
                                gtaacaaggt attc
                                gtaacaggg- ----
                                gtaacaaggt ttcc
                                gtaacaaggt aacc
                                gtaacaaggt ttcc
                                gtaacaaggt atct
                                gtaacaaggt tt--
                                gtaacaaggt ttcc
                                ---------- ----
                                gtaacaaggt ttcc
                                gtaacaaggt tt-c
                                gtaacaaggt tacc
                                gtaacaaggt ttcy
                                gtaacaagg- ----
                                gtaacaaggt ttcc
                                gtaacaa--- ----
                                gt-------- ----
                                gtaacaaggt ttcc
                                gtaacaaggt ttcc
                                gtaacaaggt ttcc
                                ---------- ---t
                                gtaacaaggt ttcc
                                gtaaca---- ----
                                gtaacaaggt ttcc
                                ---------- ----
                                gtaacaaggt ttcc
                                ---------- ----
