# Supplementary material for: The Phanerozoic diversification of silica-cycling testate amoebae and its possible links to changes in terrestrial ecosystems
Source: PeerJ. 2015 Sep 8;3:e1234. doi: 10.7717/peerj.1234 (PMC4699787; doi:10.7717/peerj.1234)
Supplement: Supplemental Information 1 — Alignments, trees and command lines used in molecular clock reconstructions. [file peerj-03-1234-s001.zip › supplement_data/arcel.tre]

(Comandonia_operculata:0.00000091333296568973,(Balamuthia_mandrillaris:0.02131963597269347088,((Protacanthamoeba_bohemica:0.03024869844634310925,Protostelium_okumukumu:0.09438319863237015772):0.04977477094498197752,(((((Stenamoeba_CRIB68:0.00916115797347048268,Platyamoeba_stenopodia:0.01775351998204812917):0.01714365090077596063,((Thecamoeba_quadrilineata:0.12511024031300455039,Thecamoeba_similis:0.01343146039726885073):0.15494414918752283383,Sappinia_diploidea:0.11208409198388523398):0.02971966019253247104):0.01824045262813030546,((((Cochliopodium_spiniferum:0.05747667346110008763,(Cochliopodium_CCAP1537:0.04269077402555311596,Cochliopodium_Kiel:0.09853272128024427590):0.04630722648360510035):0.35747714127474861101,(Gocevia:0.03689103692077649876,Endostelium_zonatum:0.13202658534815955860):0.04183521084233888382):0.03860788503312326952,Vermistella_antarctica:0.07039009365008934427):0.00905391614820734089,((Mayorella_sp_JJP_2003:0.03888703624465591341,Mayorella_gemmifera:0.05819399158972052288):0.01858332769386457015,((((((Glaucocystis_nostochinearum:0.08939811239332560999,((((Seculamonas_ecuadoriensis:0.12454016516610817711,(Reclinomonas_americana:0.13399870315774126128,Jakoba_libera:0.10461412107981253594):0.01652876090339188558):0.08166566741342297375,(((Euglena_longa:0.01692664193913070297,Euglena_gracilis:0.01779927439198003211):0.15339422109202488498,(Diplonema_papillatum:0.14598299029255731862,(Trypanosoma_brucei:0.03910784594764157157,Leishmania:0.06301557031446451684):0.21671267443056113633):0.03488581289385198070):0.11326672829780991270,(Sawyeria_marylandensis:0.50928326037328353060,Naegleria_gruberi:0.14723661185928976769):0.12412119282665498576):0.02525091562172167292):0.02273643321316388272,Malawimonas_jakobiformis:0.21595008888816169534):0.03288564019352158835,((Chondrus_crispus:0.24099201670412248588,Porphyra_yezoensis:0.12959179554172892135):0.21110905759717762953,(((Prymnesium_parvum:0.06798063792172370778,(Isochrysis_galbana:0.02548116207679468684,Emiliania_huxleyi:0.04299909885360081452):0.05296468230868599247):0.04930954127681422966,Pavlova_lutheri:0.09053995373059357810):0.11736635157726708900,(((Volvox_carteri:0.00937275346815370780,Chlamydomonas_reinhardtii:0.00727836439843374330):0.08542840183399345866,(Micromonas_pusilla:0.09891346505394837951,(Mesostigma_viride:0.07388583999206976838,(Physcomitrella_patens:0.03612717940139650863,((Welwitschia_mirabilis:0.03406508443030065864,(Oryza_sativa:0.03908664018393010614,Arabidopsis_thaliana:0.03905220241421606536):0.01874544225014796936):0.01199622786655461272,Ginkgo_biloba:0.05560508498584213616):0.01056234607833411547):0.04309732870249627368):0.01860731433843246935):0.01623765860492831087):0.06061901527092179026,Guillardia_theta:0.10430396468264470367):0.01823190605760157540):0.00606744371112980050):0.02902510393758570700):0.01367474272064345651):0.00878543563363627308,((Streblomastix_strix:0.08982107138937191204,Trimastix:0.04852214800321651145):0.15317435988480052056,((Reticulomyxa_filosa:0.67879253398179639767,(Heteromita:0.19473953691725820470,Bigelowiella_natans:0.13987563018963683481):0.04578060692641997692):0.08167678079732705598,((Blastocystis_hominis:0.41979437885193637836,(Phytophthora_infestans:0.08067067093919390308,((Phaeodactylum_tricornutum:0.08987387510251299005,Thalassiosira_pseudonana:0.04809681778669725599):0.11034636425131218174,Aureococcus_anophagefferens:0.08664219152517245448):0.04869301327061769519):0.03408198523308156314):0.05229206181710002732,((Nyctotherus_ovalis:0.21260501830174685645,((Chilodonella_uncinata:0.21117407349017358609,(Paramecium_tetraurelia:0.17567445921349716942,Tetrahymena_thermophila:0.22294285548683631659):0.05125071359621801576):0.05257804489332860293,Entodinium_caudatum:0.35665379479503872551):0.03440260364136719234):0.05686365853389213632,((Cryptosporidium_parvum:0.13783331932775610973,((Theileria_parva:0.12675705905759790393,Plasmodium_berghei:0.14781036626295351866):0.01660448393675702239,(Toxoplasma_gondii:0.02416555836913730423,Eimeria_tenella:0.08308312714338102201):0.03906447192716881733):0.03958826316703034642):0.04064057039720955777,(Perkinsus_marinus:0.08949699347450772169,(Alexandrium_tamarense:0.08215635167528603788,Karenia_brevis:0.06718054926420459483):0.09115518683754318674):0.07607639859419179640):0.04028793416127992438):0.03907288564219665861):0.01440362183516585501):0.01023384613113761943):0.02160196028603077190):0.02811962837156535555,((Trichomonas_vaginalis:0.61245870366966825848,(Giardia_sp:0.23276254389215830787,(Spironucleus_barkhanus:0.11336542294712058376,Spironucleus_vortens:0.51446144674735905244):0.13724045662824924108):0.31044693752595986513):0.08828469275960755536,(((((Mnemiopsis_leidyi:0.09247279162595439805,Oscarella_carmela:0.14157562646204147061):0.01977120036540489303,(((((Schistosoma_mansoni:0.12234030783093646777,Capitella_sp:0.10513457074142211478):0.01978555211485314227,((Drosophila_melanogaster:0.11097909470590611170,Caenorhabditis_elegans:0.13233820668765916562):0.02197957476862711854,(Homo_sapiens:0.01611107975773759526,Gallus_gallus:0.01794991844066042008):0.07616545577998982963):0.00930795725358117380):0.01796058077614562029,Aplysia_californica:0.05282614264699169587):0.02134518188561869076,((Branchiostoma_floridae:0.10489961252278316717,Ciona_intestinalis:0.12891741776386811402):0.01275237276783019666,Strongylocentrotus_purpuratus:0.11434818768753877982):0.01555583746210040946):0.02569351083106295036,Nematostella_vectensis:0.09657929050048641439):0.01057591192434682512):0.02976096686488584678,(Monosiga_brevicollis:0.09003945600735753507,Capsaspora_owczarzaki:0.15126970822919585946):0.01590647702975072839):0.02471182349501589715,(Sphaeroforma_arctica:0.09524166426571613331,Amoebidium_parasiticum:0.04302229609988721809):0.06118036098272525841):0.02718675172879966503,((Encephalitozoon_cuniculi:0.94552530537416767942,((((Saccharomyces_cerevisiae:0.06401784210714132894,Candida_albicans:0.06373852715403807712):0.08336401889755751249,Schizosaccharomyces_pombe:0.13364326386648092693):0.05655981508943230124,(Ustilago_maydis:0.12018044705463504229,Phanerochaete_chrysosporium:0.05774538605292744292):0.05377978050902742363):0.07001110912600512493,Spizellomyces_punctatus_isolat:0.09303312499549909464):0.00364777505960271189):0.01286042130169690739,Allomyces_macrogynus:0.10121316107802702522):0.00782078870021532709):0.03975653261999283206):0.01360698593387327238):0.01953778682014625789,((Dermamoeba_algensis:0.06304939750594815151,(Korotnevella_hemistylolepis:0.00000091333296568973,(((Paramoeba_eilhardi:0.00247715191292630001,Neoparamoeba_perurans:0.01239589391827155412):0.02089754151767640733,Vexillifera_armata:0.01247555847981467354):0.00725306582979765632,Korotnevella_stella:0.04089360519926229370):0.00292281868159223858):0.05181355355082572361):0.01373502049307736596,((((((((Grellamoeba_robusta:0.05432767245008412321,(Soliformovum_irregulare:0.10648931615998170896,Soliformovum_expulsum:0.05430055156569130181):0.08543435066256287180):0.18705251572927858450,Cavostelium_apophysatum:0.35713671315540113094):0.03611153618681755412,Gephyramoeba_sp_ATCC50654:0.16956641698806282359):0.02535140154285236633,(Tychosporium_acutostipes:0.16833344585144119354,Schizoplasmodiopsis_amoeboidea:0.08275459017793027061):0.05654248849543962174):0.03471815890296568036,(((Ceratiomyxa_fruticulosa_F:0.59275528726068482666,(Protostelium_nocturnum:0.13822816105508439755,Clastostelium_recurvatum:0.10849999436110406570):0.07254818962063092069):0.06930672443728934373,((Dictyostelium_discoideum:0.03759020780003045209,(Dictyostelium_purpureum:0.00484215534321285127,((Polysphondylium_pallidum:0.07141019670025036681,Acytostelium_ellipticum:0.02436738924768229800):0.16173145965222915366,Polysphondylium_violaceum:0.00000091333296568973):0.07848687158076422810):0.00000091333296568973):0.18588853470048910532,((Echinostelium_arboreum:0.21287757201067730728,((Stemonitis_flavogenita:0.04699748551656683648,Symphytocarpus_impexus:0.03115754645435769507):0.03209278887568242644,(Hyperamoeba_sp_ATCC_PRA_39:0.04124043799770662350,((((Protophysarum_phloiogenum:0.07474019932873234018,Physarum_polycephalum:0.02891242802943679718):0.00777134315823607615,Didymium_dubium:0.01778200977125108176):0.00807382371430894787,Lepidoderma_carestianum:0.00297190447773673433):0.00606572877760919258,(Didymium_nigripes:0.01042937515483954511,(Didymium_iridis:0.01550962758514092855,Pseudodidymium_cryptomastigoph:0.00000091333296568973):0.00233875048213032233):0.01530625878151199368):0.00627422411151791742):0.01274686725949197852):0.03435219865038093012):0.03719065056250816376,(Lindbladia_tubulina:0.82605949232449593644,(Trichia_persimilis:0.09952558344798707879,Arcyria_denudata:0.19506996617358562940):0.22754024344553344661):0.15267818536350777348):0.04983197279483764924):0.02155776490156846234):0.02023020314747615497,(Protosporangium_articulatum:0.11777464523609619540,(Protostelium_mycophagum:0.18645952741900923000,Protosteliopsis_fimicola:0.06880118758633624321):0.02511268173208379070):0.07957895761513628097):0.01014133572120864274):0.00669774100931717995,(Arachnula_sp_ATCC_50593:0.07637945288676140088,((Filamoeba_nolandi:0.00000091333296568973,Filamoeba_sinensis:0.00738566574646673177):0.25734117986841198444,(Flamella_aegyptia:0.02855198997488176890,Flamella_fluviatilis:0.06611503417643263547):0.04989754084199692769):0.05006105431695778707):0.03610121398483751715):0.01133226628759909267,Multicilia_marina:0.12383715819665853941):0.01004701983053133373,((Pessonella_sp_PRA_29:0.25974506751108150659,Vexillifera_minutissima:0.25368977177277801660):0.03240897602415734186,(((Clydonella_sp_ATCC_50884:0.48560519606604135578,Vannella_CAZ6:0.32123532884293198864):0.09877402438192840750,Lingulamoeba_leei:0.03437183739063928017):0.04255952540300744075,((Vannella_miroides:0.09101909481403394619,((Platyamoeba_placida:0.00398914316422554864,Protosteloid_isolate_LHI05:0.00507014618465273601):0.01887014135190867581,Platyamoeba_plurinucleolus:0.05767521238162583858):0.00634943016238890320):0.02124633324082756888,(Vannella_ebro:0.00572143829095315276,(Vannella_anglica:0.02818136413887662936,Vannella_aberdonica:0.00941519188351273156):0.00000091333296568973):0.02938961316000342217):0.09441873216865855067):0.02196083752071111700):0.02362082238913762802):0.00474976715482620070):0.00593551770990207589):0.01091300344816851370,(Parvamoeba:0.27860304976690103418,(((Mastigamoeba_sp_ATCC50617:0.12368330813793761147,(Phreatamoeba_balamuthi:0.04596863233053857106,Mastigella_commutans:0.02080964972128656817):0.06815897523715598594):0.10149604162804613805,(Endolimax_nana:0.21968897110301521813,Mastigamoeba_simplex:0.11913483614377454178):0.02242097782377143467):0.06701159298826168953,(Pelomyxa_palustris:0.35580693477012931281,(Entamoeba_dispar:0.00573783687590844610,Entamoeba_histolytica:0.00000091333296568973):0.44071599579877246411):0.07097574525297668802):0.05536863834778363996):0.03164855873190881852):0.01808103695342141645,(((Echinamoeba_thermarum_OSB1:0.05641640115653685783,Echinamoeba_exundans:0.03146986067985597935):0.07139597010175022240,(Hartmannella_vermiformis:0.00525367152712343834,Hverm_DL:0.01370223949077651292):0.14017893187712998637):0.02826975896139040378,(((((Saccamoeba_limax:0.19602673325265843052,(((Amoeba_proteus:0.03972135847549975590,Amoeba_leningradensis:0.01717491153960860883):0.01078643776991985298,((Chaos_carolDL:0.00000091333296568973,Chaos_carolinense:0.00187960946358452035):0.01368667898971055556,Chaos_nobile:0.01449543525280146475):0.01033694864804082791):0.10468502897672987695,((Glaeseria_mira:0.02422374097084504727,(Saccamoeba_NTSHR:0.00721682687651431856,Saccamoeba_lacustris:0.00484478326008773528):0.03426655264338736295):0.05075072179593950045,(Hartmannella_243D10:0.02383614750498310245,Hartmannella_cantabrigiensis:0.00757109761921795701):0.02430027616006592145):0.08888428319336943995):0.04720022297736384959):0.06123374015642894796,((Hartmannella_abertawensis:0.02620892707928814888,(Nola_hibernica:0.09338992610134894123,Nolandella_sp_ATCC_PRA_27:0.01396990838860560913):0.01085955413559619269):0.05561805631708848646,Nolandella_50913:0.08065624022986392361):0.12528551986449895650):0.02534343071447248130,(Cryptodifflugia:0.27184884358031746743,(((Centropyxis_laevigata:0.32423564370025120818,(((Netzelia:0.05080001243743544059,(Arcella_mitrata:0.06977306573687064306,(Arcella_discoides:0.08770740913516916759,(Arcella_gibbosa:0.04932534149546470570,(Arcella_vulgaris_SC:0.01477096375078330338,(Arcella_vulgaris_WP:0.00000091333296568973,Arcella_hemisphaerica:0.00338578186488509457):0.00932322156725668219):0.01610642389284602100):0.01243169199248095672):0.01002269227167341091):0.07373241980966677156):0.05041427845309920386,((Spumochlamys_perforata_2504:0.05982527059042533346,Spumochlamys_bryora_1901:0.11465279834080957522):0.17881416228617991182,(Difflugia:0.03592778154494711412,Lesquereusia:0.07152394423943791990):0.04304219631704884336):0.01969257553442162537):0.06557919701654159328,((Nebela_lageniformis:0.00330320407531247903,(Apodera_vas:0.00376276743877201588,((Nebela_tincta:0.00341634810632199378,(((Hyalosphenia_elegans:0.02744362849968441653,Ncar_DL:0.00000091333296568973):0.01754443145659825842,(Hpap_DL:0.00000091333296568973,Porosia_bigibbosa:0.00000091333296568973):0.00000091333296568973):0.05699869051682524695,Npen:0.01056940994063530238):0.00000091333296568973):0.03481970263154584438,Quadrulella:0.05961633648123158130):0.01780379392833649280):0.00246679236207290094):0.07937311093649365712,(Bullinularia_indica:0.03787871647129827102,Trigonopyxis_arcula:0.15046271694496635152):0.11629491275915868065):0.01009443111797955761):0.00000091333296568973):0.01805677187613743961,(Heleopera_rosea:0.03716250104945206800,Argynia_dentata:0.04115781939155609137):0.02345095104328851973):0.02456803088333095464,Pyxidicula_operculata:0.13544912874245954026):0.00542060457711531982):0.02569008960132784791):0.04555852926431817884,(Heleopera_sphagni:0.04668464201215060533,Heleo_sphagniDL:0.00836885111921746756):0.15891702668858642689):0.04571233431264873359,((Rhizamoeba_neglecta:0.00380285742688821508,(Ripidomyxa_sp_RP010:0.00000091333296568973,Leptomyxa_reticulata:0.00000091333296568973):0.00000091333296568973):0.02188156483488306117,((Flabellula_NETC3:0.00504550931081368913,(Paraflabellula_hoguae:0.00000091333296568973,(Flabellula_citata:0.00755514246225894807,(Paraflabellula_reniformis:0.00479358249624031122,Rhizamoeba_ATCC50933:0.11849840107561314395):0.00698129594006800022):0.00320585143031707539):0.00000091333296568973):0.04435593377527222159,Rhizamoeba_saxonica:0.05672315624176773458):0.05312464885096412903):0.05944672641107024563):0.03391705195782688392):0.03885843547784949281):0.02898706051831420258):0.01091779815203281628):0.01530283405576336915):0.02247844449777879755,Stygamoeba_regulata:0.04782458677863153651):0.00807459070194807213,(Phalansterium_solitarium:0.08716288659844219355,(Schizoplasmodium_cavostelioide:0.00279081262892183490,Nematostelium_ovatum:0.01732526797319204961):0.03134950795795113376):0.02486775828551695752):0.01847855908163402450):0.02133897464818402395):0.01985534756549981600,Acanthamoeba_castellanii:0.00000091333296568973):0.0;
