# Supplementary material for: The Phanerozoic diversification of silica-cycling testate amoebae and its possible links to changes in terrestrial ecosystems
Source: PeerJ. 2015 Sep 8;3:e1234. doi: 10.7717/peerj.1234 (PMC4699787; doi:10.7717/peerj.1234)
Supplement: Supplemental Information 1 — Alignments, trees and command lines used in molecular clock reconstructions. [file peerj-03-1234-s001.zip › supplement_data/arcel_cal.txt]

7
Gallus_gallus Homo_sapiens 400 328.3
Schizosaccharomyces_pombe Phanerochaete_chrysosporium 1000 400
Apis_mellifera Drosophila_melanogaster 350 284.4
Oscarella_carmela Capitella_capitata 3000 632
Arcella_hemisphaerica Heleopera_sphagni 3000 736
Branchiostoma_floridae Capitella_capitata 630 555
Branchiostoma_floridae Homo_sapiens 555 520
