# Supplementary material for: The Phanerozoic diversification of silica-cycling testate amoebae and its possible links to changes in terrestrial ecosystems
Source: PeerJ. 2015 Sep 8;3:e1234. doi: 10.7717/peerj.1234 (PMC4699787; doi:10.7717/peerj.1234)
Supplement: Supplemental Information 1 — Alignments, trees and command lines used in molecular clock reconstructions. [file peerj-03-1234-s001.zip › supplement_data/arcel_root.txt]

24
Allomyces_macrogynus
Spizellomyces_punctatus_isolat
Phanerochaete_chrysosporium
Ustilago_maydis
Schizosaccharomyces_pombe
Candida_albicans
Saccharomyces_cerevisiae
Amoebidium_parasiticum
Sphaeroforma_arctica
Capsaspora_owczarzaki
Monosiga_brevicollis
Nematostella_vectensis
Strongylocentrotus_purpuratus
Ciona_intestinalis
Branchiostoma_floridae
Aplysia_californica
Gallus_gallus
Homo_sapiens
Drosophila_melanogaster
Capitella_sp
Schistosoma_mansoni
Oscarella_carmela
Mnemiopsis_leidyi
Apis_mellifera
