# Supplementary material for: The Phanerozoic diversification of silica-cycling testate amoebae and its possible links to changes in terrestrial ecosystems
Source: PeerJ. 2015 Sep 8;3:e1234. doi: 10.7717/peerj.1234 (PMC4699787; doi:10.7717/peerj.1234)
Supplement: Supplemental Information 1 — Alignments, trees and command lines used in molecular clock reconstructions. [file peerj-03-1234-s001.zip › supplement_data/commands_used.txt]

You need to generate:

- alignment file (phy)
- tree file (tre) this can have more taxa than alignment, but not less
- outgroup file (root)
- calibration file (cal)

the command for running two independent chains in the same core is:

./pb -d arcel.phy -T best.tre -r arcel_root.txt -cal fiz_cal.txt -ugam -gtr -bd -sb -rp 2000 2000 -nchain 2 100 0.3 50 fizpal &


or set up each at a time (need to confirm these are assigned to independent cores):

./pb -d arcel.phy -T best.tre -r arcel_root.txt -cal arcel_cal.txt -cir -gtr -bd -sb -rp 2000 2000 arcelCIR1 &

./pb -d arcel.phy -T best.tre -r arcel_root.txt -cal arcel_cal.txt -cir -gtr -bd -sb -rp 2000 2000 arcelCIR2 &


will run the simplest estimation, with soft bounds and birth death prior on divergence rates, using the CIR autocorrelated model. 

will not add (opposed to Parfrey et al 2011) -ratecat (manual gives reason to use default discrete gamma) nor -cat (already default)

run a little an then check the parameters

./readdiv -x 2500 1 test_arcel

#To run the thing under the prior and check that priors are wide
#add -prior to above command line, then run readdiv

#final check of data
#diffs must be smaller than 0.1

bpcomp -x 7000 200 -o arcelCIR_nongtr arcel_CIR1 arcel_CIR2

#eff pops must be >50, diffs <0.3 but ideally <0.1

./tracecomp -x 7000 200 arcel_CIR1 arcel_CIR2

#do for each chain, take a look at stats (especially general)

./readpb -x 7000 200 arcel_CIR1

#do for each chain, this is finally the meaty part

./readdiv -x 7000 200 arcel_CIR1


#BAYES FACTOR TESTING OF MODEL FIT

#need to get PAML, especifically BASEML, and Thorne's estbranches
#this part is a huge pain - you need to compile both programs, and they give errors which do not matter usually
#the trick now is to get your files EXACTLY like they want it. this means strict phylip and nexus, you will most likely need to do it by hand

#estbranches needs 4 files: testseq (has to have this name) with the phylip formatted seqs, modelinf, tree file in newick with more specific stuff and the control file or whatever they call it. Follow readme instructions and the tutorial here ftp://statgen.ncsu.edu/pub/thorne/bayesiandating1.5.pdf else youre screwd.
